# Supplementary material for: Genetic structure of two sympatric gudgeon fishes (Xenophysogobio boulengeri and X. nudicorpa) in the upper reaches of Yangtze River Basin
Source: PeerJ. 2019 Aug 6;7:e7393. doi: 10.7717/peerj.7393 (PMC6688597; doi:10.7717/peerj.7393)
Supplement: Supplemental Information 15 — Raw data of Xenophysogobio nudicorpa from four populations based on 9 microsatellite loci. [file peerj-07-7393-s015.xlsx]

## Sheet: Sheet1
Xenophysogobio nudicorpa-SSR-data
vs
npops=4
nloci=9
	LT1-C5		LT1-C6		LT1-C7		LT-D1		LT-D2		LT-D3		LT-D7		LT-D9		LT-D8
pop =JJ
JJ1	?	?	?	?	?	?	?	?	?	?	?	?	182	202	278	278	272	296
JJ2	229	229	169	169	139	145	159	191	236	236	?	?	206	218	278	278	292	296
JJ3	229	229	?	?	?	?	203	211	228	240	?	?	198	206	278	278	288	304
JJ4	229	229	?	?	?	?	151	163	236	248	205	245	186	186	278	278	268	268
JJ5	229	229	160	169	145	145	171	195	228	240	189	221	198	222	278	278	276	288
JJ6	229	232	?	?	?	?	171	171	236	240	157	209	198	202	278	278	264	268
JJ7	229	229	?	?	?	?	123	175	240	260	197	237	210	218	278	278	276	284
JJ8	229	229	?	?	?	?	103	203	224	240	169	253	194	206	278	278	292	304
JJ9	229	229	160	169	142	145	215	255	220	228	189	229	178	238	278	278	248	312
JJ10	229	229	?	?	?	?	107	211	252	268	201	233	174	202	278	278	264	284
JJ11	?	?	?	?	?	?	?	?	?	?	?	?	194	194	278	278	260	280
JJ12	229	229	160	169	142	154	139	179	216	244	?	?	210	210	278	278	284	284
JJ13	?	?	?	?	?	?	?	?	?	?	?	?	?	?	?	?	?	?
JJ14	229	235	169	169	145	151	175	199	240	256	137	185	182	194	278	278	252	276
JJ15	229	229	160	169	145	145	175	191	224	244	189	201	178	198	278	278	272	292
JJ16	232	232	169	169	136	145	179	179	232	268	189	265	194	214	278	278	264	264
JJ17	229	229	160	160	145	145	163	239	216	260	181	193	210	214	278	278	276	276
JJ18	?	?	160	169	142	145	151	191	244	268	225	233	178	194	270	278	292	292
JJ19	?	?	?	?	145	151	127	187	224	228	201	205	194	202	278	278	260	288
JJ20	?	?	?	?	?	?	?	?	?	?	?	?	?	?	?	?	?	?
JJ21	229	229	169	169	145	151	151	183	228	240	185	237	190	218	278	278	296	296
JJ22	?	?	?	?	?	?	?	?	?	?	?	?	?	?	?	?	?	?
JJ23	229	229	172	172	139	145	191	191	?	?	?	?	202	206	278	278	268	268
JJ24	229	229	?	?	?	?	?	?	?	?	?	?	186	198	278	278	260	260
JJ25	?	?	?	?	?	?	?	?	?	?	?	?	?	?	?	?	?	?
JJ26	?	?	160	160	142	151	?	?	?	?	?	?	202	206	278	278	260	280
JJ27	229	232	?	?	?	?	127	187	?	?	?	?	?	?	278	278	?	?
JJ28	?	?	169	169	142	145	183	187	236	244	197	205	202	206	278	278	268	296
JJ29	223	223	160	163	145	148	143	163	?	?	229	249	198	230	278	278	264	272
JJ30	229	229	169	169	145	145	143	239	232	252	169	205	198	202	278	278	288	288
JJ31	220	229	160	160	145	145	187	227	232	248	217	237	182	186	278	278	260	280
JJ32	235	235	?	?	145	157	?	?	?	?	?	?	178	182	278	278	?	?
JJ33	?	?	169	169	145	145	147	147	232	248	173	209	174	190	278	278	280	304
JJ34	?	?	169	172	139	145	?	?	?	?	193	229	182	214	278	282	300	320
JJ35	?	?	160	169	139	145	?	?	?	?	?	?	198	230	278	278	292	292
JJ36	?	?	169	169	142	145	175	175	236	252	221	229	198	202	278	278	284	284
JJ37	229	229	?	?	?	?	187	247	248	264	173	209	198	226	278	278	296	296
JJ38	?	?	?	?	?	?	171	227	?	?	169	169	?	?	278	278	?	?
JJ39	229	232	169	169	145	157	123	195	224	232	209	213	166	222	278	278	272	276
JJ40	229	229	169	172	145	145	131	191	264	264	169	181	190	206	278	278	284	284
JJ41	229	229	169	169	145	151	167	167	208	236	173	245	182	182	278	278	248	256
JJ42	229	229	169	169	145	145	147	171	236	244	201	237	198	210	278	278	264	276
pop =YB
YB1	229	232	160	169	145	148	167	211	216	252	185	197	194	198	278	278	276	276
YB2	229	232	169	169	145	145	131	207	236	240	193	209	182	226	278	278	288	296
YB3	229	232	169	169	145	145	151	207	244	244	193	217	182	202	278	278	?	?
YB4	229	229	169	169	136	145	167	199	236	272	201	205	186	190	278	278	272	284
YB5	229	229	169	172	145	145	163	179	232	260	209	221	198	214	278	278	256	256
YB6	220	220	?	?	133	133	147	147	256	260	137	137	230	246	?	?	232	244
pop =QJ
QJ1	229	229	160	160	145	145	203	207	256	256	225	237	182	190	278	278	268	280
QJ2	229	229	160	160	145	145	151	199	244	244	225	245	174	198	278	278	248	268
QJ3	229	229	160	160	145	145	187	211	236	244	185	225	174	194	278	278	268	276
pop =PZH
PZH1	229	229	160	160	145	145	139	187	244	248	?	?	182	198	278	278	248	268
PZH2	229	229	160	160	145	145	199	203	244	248	237	245	174	182	278	278	248	276
PZH3	229	229	160	160	145	145	151	187	248	256	185	193	182	198	278	278	248	276
PZH4	229	229	160	160	145	145	155	215	244	252	189	193	182	198	278	278	280	288
PZH5	229	229	160	160	145	145	187	203	244	256	193	205	174	182	278	278	268	276
PZH6	229	229	160	160	145	145	203	219	244	256	197	245	174	198	278	278	280	280
PZH7	229	229	160	160	145	145	151	215	244	256	197	221	198	198	278	278	276	280
PZH8	229	229	160	160	145	145	139	187	252	256	173	193	182	198	278	278	276	276
PZH9	229	229	160	160	145	145	151	199	232	256	173	225	182	182	278	278	272	284
PZH10	?	?	?	?	145	148	?	?	?	?	?	?	174	182	?	?	?	?
PZH11	229	229	160	160	145	145	187	215	244	244	173	205	182	198	278	278	264	268
PZH12	229	229	160	160	145	145	155	203	252	252	?	?	182	182	278	278	248	288
PZH13	229	229	160	160	145	145	187	203	244	252	?	?	174	198	278	278	264	268
PZH14	226	229	160	160	145	145	151	215	236	244	225	225	182	198	278	278	248	268
PZH15	229	229	160	160	145	145	151	215	232	236	225	237	198	198	278	278	276	280
PZH16	229	229	160	160	145	145	155	191	244	256	173	225	182	210	278	278	276	276
PZH17	229	229	160	160	145	145	203	203	232	244	193	225	198	210	278	282	248	268
PZH18	229	232	160	160	145	145	155	215	248	248	193	225	174	210	278	278	264	288
PZH19	229	229	160	160	145	145	151	199	236	248	193	225	198	198	278	278	268	276
PZH20	229	229	160	160	145	145	151	187	244	248	?	?	182	210	278	278	268	292
PZH21	229	229	160	160	145	145	151	195	236	244	173	225	182	214	278	278	276	276
PZH22	229	229	160	160	145	145	151	199	236	256	205	225	174	194	278	278	?	?
PZH23	229	229	160	160	145	145	151	203	236	256	193	225	174	198	278	278	248	312
PZH24	229	229	160	160	145	145	139	151	252	272	205	225	198	198	278	278	?	?
PZH25	229	229	160	160	145	145	155	199	232	252	193	193	198	198	278	278	268	276
PZH26	229	229	160	160	145	145	159	215	244	256	173	193	174	198	278	278	?	?
PZH27	229	229	160	160	145	145	139	195	232	244	225	245	174	198	278	278	264	268
PZH28	229	229	160	160	145	145	199	215	248	256	185	225	182	194	278	278	248	276
PZH29	229	229	160	160	145	145	151	155	244	244	185	237	194	194	278	278	248	248
PZH30	229	229	160	160	145	145	187	203	252	256	173	193	182	194	278	278	268	276
PZH31	229	229	160	160	145	145	187	187	244	252	185	225	182	198	278	278	268	268
PZH32	229	229	160	160	145	145	155	187	232	260	177	197	198	198	278	278	248	276
PZH33	229	229	160	160	145	145	215	215	236	252	193	245	174	198	278	278	280	288
PZH34	229	229	160	160	145	145	151	155	244	252	193	237	182	194	278	278	248	268
PZH35	229	229	160	160	145	145	151	155	232	252	173	225	174	198	278	278	268	276
PZH36	229	229	160	160	145	145	187	187	232	256	173	225	194	198	278	278	280	288
PZH37	229	229	160	160	145	145	151	155	232	232	173	225	182	198	278	278	276	276
PZH38	229	229	160	160	145	145	187	187	244	248	189	225	174	174	278	278	276	288
PZH39	229	229	160	160	145	145	151	207	244	256	173	185	174	174	278	278	260	268
PZH40	229	229	160	160	145	145	203	207	232	244	185	185	174	182	278	278	?	?
PZH41	229	229	160	160	145	145	207	219	236	244	193	225	174	182	278	278	276	276
PZH42	229	229	160	160	145	145	139	187	228	232	225	249	182	194	278	278	268	280
PZH43	229	229	160	160	145	145	151	187	232	244	205	225	194	198	278	278	268	316
PZH44	229	229	160	160	145	145	139	187	244	256	197	249	174	198	278	278	264	268
PZH45	229	229	160	160	145	145	139	207	244	256	173	193	174	198	278	278	248	268
