# Supplementary material for: Genetic structure of two sympatric gudgeon fishes (Xenophysogobio boulengeri and X. nudicorpa) in the upper reaches of Yangtze River Basin
Source: PeerJ. 2019 Aug 6;7:e7393. doi: 10.7717/peerj.7393 (PMC6688597; doi:10.7717/peerj.7393)
Supplement: Supplemental Information 16 — Raw data of Xenophysogobio boulengeri from five populations based CR data. [file peerj-07-7393-s016.fas]

>Hap_1   
TAAAGCAAATTATTAAAACTCAGAAATAATTTATTTAGACCTGGGAAATAGATATTTCCC
CTAAACTTGGCACTCACATCTTTCCTTGAAATACCCAGCTAAGGTTTATATTAAACATAT
TAATGTAGTAAGAGACCACCAACTGGTTTAAATTAAGGTATATCATGCATGATAGAATCA
GGGACACAAAATGTGGGGGTCGCACACTGTGAACTATTCCTGGTATCTGGTTCCTATTTC
AGGTACACAATTGTAATAATCCCACATTCGGATAACTATACTGGCATCTGATTAATGGTG
TTATACATACTCCTCGTTACCCAACATGCCGGGCGTTCTTTTATATGCATAGGGTTTTTT
TTTTAGGTTTCCTTTCATCTTGCATTTCAGAGTGTAAACACAAATAATATTTTAGGGTTG
AACATTTTCTCTGTTCTAGTTAAAGTAGGTTAAATATTAAATGACATAACTTAAGAATCA
CATATTAATAACTCAAGTGCATAACATATCCATTACTTCTTCACTTTACCCTTATATATG
CCCCCTTTGGTTTACGCGCGACAAACCCCCCTACCCCCTACGCTCAGCAAATCCAGTTAT
CCTTGTCAAACCCCTAAACCAAGGAAGGTTCGAGAACGTGCGTGCTAACAAGTTGGGATA
TGGGTTAGCCATCCGCGTTGTATATATATACATGCACATTGCGTTTATATATCGCGCAAA
ACCCCCAAATATTAGCCTATTATACTCTACTGAAATTCTTGACGACTTTTTAATGCTAAA
AAAT
>Hap_2
TAAAGCAAATTATTAAAACTCAGAAATAATTTATTTAGACCCGGGAAATAGATATTTCCC
CTAAACTTGGCACTCACATCTTTCCTTGAAATACCCAGCTAAGGTTTATATTAAACATAT
TAATGTAGTAAGAGACCACCAACTGGTTTAAATTAAGGTATATCATGCATGATAGAATCA
GGGACACAAAATGTGGGGGTCGCACACTGTGAACTATTCCTGGTATCTGGTTCCTATTTC
AGGTACACAATTGTAATAATCCCACATTCGGATAACTATACTGGCATCTGATTAATGGTG
TTATACATACTCCTCGTTACCCAACATGCCGGGCGTTCTTTTATATGCATAGGGTTTTTT
TTTTAGGTTTCCTTTCATCTTGCATTTCAGAGTGTAAACACAAATAATATTTTAGGGTTG
AACATTTTCTCTGTTCTAGTTAAAGTAGGTTAAATATTAAATGACATAACTTAAGAATCA
CATATTAATAACTCAAGTGCATAACATATCCATTACTTCTTCACTTTACCCTTATATATG
CCCCCTTTGGTTTACGCGCGACAAACCCCCCTACCCCCTACGCTCAGCAAATCCAGTTAT
CCTTGTCAAACCCCTAAACCAAGGAAGGTTCGAGAACGTGCGTGCTAACAAGTTGGGATA
TGGGTTAGCCATCCGCGTTGTATATATATACATGCACATTGCGTTTATATATCGCGCAAA
ACCCCCAAATATTAGCCTATTATACTCTACTGAAATTTTTGACGACTTTTTAATGCTAAA
AAAT
>Hap_3
TAAAGCAAATTATTAAAACTCAGAAATAATTTATTTAGACCCGGGAAATAGATATTTCCC
CTAAACTTGGCACTCACATCTTTCCTTGAAATACCCAGCTAAGGTTTATATTAAACATAT
TAATGTAGTAAGAGACCACCAACTGGTTTAAATTAAGGTATATCATGCATGATAGAATCA
GGGACACAAAATGTGGGGGTCGCACACTGTGAACTATTCCTGGTATCTGGTTCCTATTTC
AGGTACACAATTGTAATAATCCCACATTCGGATAACTATACTGGCATCTGATTAATGGTG
TTATACATACTCCTCGTTACCCAACATGCCGGGCGTTCTTTTATATGCATAGGGTTTTTT
TTTTAGGTTTCCTTTCATCTTGCATTTCAGAGTGTAAACACAAATAATATTTTAGGGTTG
AACATTTTCTCTGTTCTAGTTAAAGTAGGTTAAATATTAAATGACATAACTTAAGAATCA
CATATTAATAACTCAAGTGCATAACATATCCATTACTTCTTCACTTTACCCTTATATATG
CCCCCTTTGGTTTACGCGCGACAAACCCCCCTACCCCCTACGCTCAGCAAATCCAGTTAT
CCTTGTCAAACCCCTAAACCAAGGAAGGTTCGAGAACGTGCGTGCTAACAAGTTGGGATA
TGGGTTAGCCATCCGCGTTGTATATATATACATGCACATTGCGTTTATATATCGCGCAAA
ACCCCCAAATATTAGCCTATTATACTCTACTGAAATTCTTGACGACTTTTTAATGCTAAA
AAAT
>Hap_4
TAAAGCAAATTATTAAAACTCAGAAATAATTTATTTAGACCTGGGAAATAGATATTTCCC
CTAAACTTGGCACTCACATCTTTCCTTGAAATACCCAGCTAAGGTTTATATTAAACATAT
TAATGTAGTAAGAGACCACCAACTGGTTTAAATTAAGGTATATCATGCATGATAGAATCA
GGGACACAAAATGTGGGGGTCGCACACTGTGAACTATTCCTGGTATCTGGTTCCTATTTC
AGGTACACAATTGTAATAATCCCACATTCGGATAACTATACTGGCATCTGATTAATGGTG
TTATACATACTCCTCGTTACCCAACATGCCGGGCGTTCTTTTATATGCATAGGGTTTTTT
TTTTAGGTTTCCTTTCATCTTGCATTTCAGAGTGTAAACACAAATAATATTTTAGGGTTG
AACATTTTCTCTGTTCTAGTTAAAGTAGGTTAAATATTAAATGACATAACTTAAGAATCA
CATATTAATAACTCAAGTGCATAACATATCCATTACTTCTTCACTTTACCCTTATATATG
CCCCCTTTGGTTTACGCGCGACAAACCCCCCTACCCCCTACGCTCAGCAAATCCAGTTAT
CCTTGTCAAACCCCTAAACCAAGGAAGGTTCGAGAACGTGCGTGCTAACAAGTTGGGATA
TGGGTTAGCCATCCGCGTTGTATATATATACATGCACATTGCGTTTATATATCGCGCAAA
ATCCCCAAATATTAGCCTATTATACTCTACTGAAATTCTTGACGACTTTTTAATGCTAAA
AAAT
>Hap_5
TAAAGCAAATTATTAAAACTCAGAAATAACTTATTTAGACCTGGGAAATAGATATTTCCC
CTAAACTTGGCACTCACATCTTTCCTTGAAATACCCAGCTAAGGTTTATATTAAACATAT
TAATGTAGTAAGAGACCACCAACTGGTTTAAATTAAGGTATATCATGCATGATAGAATCA
GGGACACAAAATGTGGGGGTCGCACACTGTGAACTATTCCTGGTATCTGGTTCCTATTTC
AGGTACACAATTGTAATAATCCCACATTCGGATAACTATACTGGCATCTGATTAATGGTG
TTATACATACTCCTCGTTACCCAACATGCCGGGCGTTCTTTTATATGCATAGGGTTTTTT
TTTTAGGTTTCCTTTCATCTTGCATTTCAGAGTGTAAACACAAATAATATTTTAGGGTTG
AACATTTTCTCTGTTCTAGTTAAAGTAGGTTAAATATTAAATGACATAACTTAAGAATCA
CATATTAATAACTCAAGTGCATAACATATCCATTACTTCTTCACTTTACCCTTATATATG
CCCCCTTTGGTTTACGCGCGACAAACCCCCCTACCCCCTACGCTCAGCAAATCCAGTTAT
CCTTGTCAAACCCCTAAACCAAGGAAGGTTCGAGAACGTGCGTGCTAACAAGTTGGGATA
TGGGTTAGCCATCCGCGTTGTATATATATACATGCACATTGCGTTTATATATCGCGCAAA
ACTCCCAAATATTAGCCTATTATACTCTACTGAAATTCTTGACGACTTTTTAATGCTAAA
AAAT
>Hap_6
TAAAGCAAATTATTAAAACTCAGAAATAATTTATTTAGACCCGGGAAATAGATATTTCCC
CTAAACTTGGCACTCACATCTTTCCTTGAAATACCCAGCTAAGGTTTATATTAAACATAT
TAATGTAGTAAGAGACCACCAACTGGTTTAAATTAAGGTATATCATGCATGATAGAATCA
GGGACACAAAATGTGGGGGTCGCACACTGTGAACTATTCCTGGTATCTGGTTCCTATTTC
AGGTACACAATTGTAATAATCCCACATTCGGATAACTATACTGGCATCTGATTAATGGTG
TTATACATACTCCTCGTTACCCAACATGCCGGGCGTTCTTTTATATGCATAGGGTTTTTT
TTTTAGGTTTCCTTTCATCTTGCATTTCAGAGTGTAAACACAAATAATATTTTAGGGTTG
AACATTTTCTCTGTTCTAGTTAAAGTAGGTTAAATATTAAATGACATAACTTAAGAATCA
CATATTAATAACTCAAGTGCATAACATATCCATTACTTCTTCACTTTACCCTTATATATG
CCCCCTTTGGTTTACGCGCGACAAACCCCCCTACCCCCTACGCTCAGCAAATCCAGTTAT
CCTTGTCAAACCCCTAAACCAAGGAAGGTTCGAGAACGTGCGTGCTAACAAGTTGAGATA
TGGGTTAGCCATCCGCGTTGTATATATATACATGCACATTGCGTTTATATATCGCGCAAA
ACCCCCAAATATTAGCCTATTATACTCTACTGAAATTCTTGACGACTTTTTAATGCTAAA
AAAT
>Hap_7
TGAAGCAAATTATTAAAACTCAGAAATAATTTATTTAGACCCGGGAAATAGATATTTCCC
CTAAACTTGGCACTCACATCTTTCCTTGAAATACCCAGCTAAGGTTTATATTAAACATAT
TAATGTAGTAAGAGACCACCAACTGGTTTAAATTAAGGTATATCATGCATGATAGAATCA
GGGACACAAAATGTGGGGGTCGCACACTGTGAACTATTCCTGGTATCTGGTTCCTATTTC
AGGTACACAATTGTAATAATCCCACATTCGGATAACTATACTGGCATCTGATTAATGGTG
TTATACATACTCCTCGTTACCCAACATGCCGGGCGTTCTTTTATATGCATAGGGTTTTTT
TTTTAGGTTTCCTTTCATCTTGCATTTCAGAGTGTAAACACAAATAATATTTTAGGGTTG
AACATTTTCTCTGTTCTAGTTAAAGTAGGTTAAATATTAAATGACATAACTTAAGAATCA
CATATTAATAACTCAAGTGCATAACATATCCATTACTTCTTCACTTTACCCTTATATATG
CCCCCTTTGGTTTACGCGCGACAAACCCCCCTACCCCCTACGCTCAGCAAATCCAGTTAT
CCTTGTCAAACCCCTAAACCAAGGAAGGTTCGAGAACGTGCGTGCTAACAAGTTGGGATA
TGGGTTAGCCATCCGCGTTGTATATATATACATGCACATTGCGTTTATATATCGCGCAAA
ACCCCCAAATATTAGCCTATTATACTCTACTGAAATTCTTGACGACTTTTTAATGCTAAA
AAAT
>Hap_8
TAAAGCAAATTATTAAAACTCAGAAATAATTTATTTAGACCCGGGAAATAGATATTTCCC
CTAAACTTGGCACTCACATCTTTCCTTGAAATACCCAGCTAAGGTTTATATTAAACATAT
TAATGTAGTAAGAGACCACCAACTGGTTTAAATTAAGGTATATCATGCATGATAGAATCA
GGGACACAAAATGTGGGGGTCGCACACTGTGAACTATTCCTGGTATCTGGTTCCTATTTC
AGGTACACAATTGTAATAATCCCACATTCGGATAACTATACTGGCATCTGATTAATGGTG
TTATACATACTCCTCGTTACCCAACATGCCGGGCGTTCTTTTATATGCATAGGGTTTTTT
TTTTAGGTTTCCTTTCATCTTGCATTTCAGAGTGTAAACACAAATAATATTTTAGGGTTG
AACATTTTCTCTGTTCTAGTTAAAGTAGGTTAAATATTAAATGACATAACTTAAGAATCA
CATATTAATAACTCAAGTGCATAACATATCCATTACTTCTTCACTTTACCCTTATATATG
CCCCCTTTGGTTTACGCGCGACAAACCCCCCTACCCCCTACGCTCAGCAAATCCAGTTAT
CCTTGTCAAACCCCTAAACCAAGGAAGGTTCGAGAACGTGCGTGCTAACAAGTTGGGATA
TGGGTTAGCCATCCGCGTTGTATATATATACATGCACATTGCGTTTATATATCGCGCAAA
ACCCCCAAATATTAGCCTATTTTACTCTACTGAAATTCTTGACGACTTTTTAATGCTAAA
AAAT
>Hap_9
TAAAGCAAATTATTAAAACTCAGAAATAATTTATTTTGACCCGGGAAATAGATATTTCCC
CTAAACTTGGCACTCACATCTTTCCTTGAAATACCCAGCTAAGGTTTATATTAAACATAT
TAATGTAGTAAGAGACCACCAACTGGTTTAAATTAAGGTATATCATGCATGATAGAATCA
GGGACACAAAATGTGGGGGTCGCACACTGTGAACTATTCCTGGTATCTGGTTCCTATTTC
AGGTACACAATTGTAATAATCCCACATTCGGATAACTATACTGGCATCTGATTAATGGTG
TTATACATACTCCTCGTTACCCAACATGCCGGGCGTTCTTTTATATGCATAGGGTTTTTT
TTTTAGGTTTCCTTTCATCTTGCATTTCAGAGTGTAAACACAAATAATATTTTAGGGTTG
AACATTTTCTCTGTTCTAGTTAAAGTAGGTTAAATATTAAATGACATAACTTAAGAATCA
CATATTAATAACTCAAGTGCATAACATATCCATTACTTCTTCACTTTACCCTTATATATG
CCCCCTTTGGTTTACGCGCGACAAACCCCCCTACCCCCTACGCTCAGCAAATCCAGTTAT
CCTTGTCAAACCCCTAAACCAAGGAAGGTTCGAGAACGTGCGTGCTAACAAGTTGGGATA
TGGGTTAGCCATCCGCGTTGTATATATATACATGCACATTGCGTTTATATATCGCGCAAA
ACCCCCAAATATTAGCCTATTATACTCTACTGAAATTCTTGACGACTTTTTAATGCTAAA
AAAT
>Hap_10
TAAAGCAAATTATTAAAACTCAAAAATAATTTATTTAGACCTGGGAAATAGATATTTCCC
CTAAACTTGGCACTCACATCTTTCCTTGAAATACCCAGCTAAGGTTTATATTAAACATAT
TAATGTAGTAAGAGACCACCAACTGGTTTAAATTAATGTATATCATGCATGATAGAATCA
GGGACACAAAATGTGGGGGTCGCACACTGTGAACTATTCCTGGTATCTGGTTCCTATTTC
AGGTACACAATTGTAATAATCCCCCATTCGGATAACTATACTGGCATCTGATTAATGGTG
TTATACTTACTCCTCGTTACCCAACATGCCGGGCGTTCTTTTATATGCATAGGGTTTTTT
TTTTAGGTTTCCTTTCATCTTGCATTTCAGAGTGTAAACACAAATAATATTTTAGGGTTG
AACATTTTCTCTGTTCTAGTTAAAGTAGGTTAAATATTAAATGACATAACTTAAGAATCA
CATATTAATAACTCAAGTGCATAACATATCCATTACTTCTTCACTTTACCCTTATATATG
CCCCCTTTGGTTTACGCGCGACAAACCCCCCTACCCCCTACGCTCAGCAAATCCAGTTAT
CCTTGTCAAACCCCTAAACCAAGGAAGGTTCGAGAACGTGCGTGCTAACAAGTTGGGATA
TGGGTTAGCCATCCGCGTTGTATATATATACATGCACATTGCGTTTATATATCGCGCAAA
ACCCCCAAATATTAGCCTATTATACTCTACTGAAATTCTTGACGACTTTTTAATGCTAAA
AAAT
>Hap_11
TAAAGCAAATTATTAAAACTCAGAAATAATTTATTTAGACCTGGGAAATAGATATTTCCC
CTAAACTTGGCACTCACATCTTTCCTTGAAATACCCAGCTAAGGTTTATATTAAACATAT
TAATGTAGTAAGAGACCACCAACTGGTTTAAATTAAGGTATATCATGCATGATAGAATCA
GGGACACAAAATGTGGGGGTCGCACACTGTGAACTATTCCTGGTATCTGGTTCCTATTTC
AGGTACACAATTGTAATAATCCCACATTCGGATAACTATACTGGCATCTGATTAATGGTG
TTATACATACTCCTCGTTACCCAACATGCCGGGCGTTCTTTTATATGCATAGGGTTTTTT
TTTTAGGTTTCCTTTCATCTTGCATTTCAGAGTGTAAACACAAATAATATTTTAGGGTTG
AACATTTTCTCTGTTCTAGTTAAAGTAGGTTAAATATTAAATGACATAACTTAAGAATCA
CATATTAATAACTCAAGTGCATAACATATCCATTACTTCTTCACTTTACCCTTATATATG
CCCCCTTTGGTTTACGCGCGACAAACCCCCCTACCCCCTACGCTCAGCAAATCCAGTTAT
CCTTGTCAAACCCCTAAACCAAGGAAGGTTCGAGAACGTGCGTGCTAACAAGTTGGGATA
TGGGTTAGCCATCCGCGTTGTATATATATACATGCACATTGCATTTATATATCGCGCAAA
ACCTCCAAATATTAGCCTATTATACTCTACTGAAATTCTTGACGACTTTTTAATGCTAAA
AAAT
>Hap_12
TAAAGCAAATTATTAAAACTCAGAAATAATTTATTTAGACCTGGGAAATAGATATTTCCC
CTAAACTTGGCACTCACATCTTTCCTTGAAATACCCAGCTAAGGTTTATATTAAACATAT
TAATGTAGTAAGAGACCACCAACTGGTTTAAATTAAGGTATATCATGCATGATAGAATCA
GGGACACAAAATGTGGGGGTCGCACACTGTGAACTATTCCTGGTATCTGGTTCCTATTTC
AGGTACACAATTGTAATAATCCCACATTCGGATAACTATACTGGCATCTGATTAATGGTG
TTATACATACTCCTCGTTACCCAACATGCCGGGCGTTCTTTTATATGCATAGGGTTTTTT
TTTTAGGTTTCCTTTCATCTTGCATTTCAGAGTGTAAACACAAATAATATTTTAGGGTTG
TACATTTTCTCTGTTCTAGTTAAAGTAGGTTAAATATTAAATGACATAACTTAAGAATCA
CATATTAATAACTCAAGTGCATAACATATCCATTACTTCTTCACTTTACCCTTATATATG
CCCCCTTTGGTTTACGCGCGACAAACCCCCCTACCCCCTACGCTCAGCAAATCCAGTTAT
CCTTGTCAAACCCCTAAACCAAGGAAGGTTCGAGAACGTGCGTGCTAACAAGTTGGGATA
TGGGTTAGCCATCCGCGTTGTATATATATACATGCACATTGCGTTTATATATCGCGCAAA
ACTCCCAAATATTAGCCTATTATACTCTACTGAAATTCTTGACGACTTTTTAATGCTAAA
AAAT
>Hap_13
TAAAGCAAATTATTAAAACTCAGAAATAATTTATTTAGACCTGGGAAATAGATATTTCCC
CTAAACTTGGCACTCACATCTTTCCTTGAAATACCCAGCTAAGGTTTATATTAAACATAT
TAATGTAGTAAGAGACCACCAACTGGTTTAAATTAAGGTATATCATGCATGATAGAATCA
GGGACACAAAATGTGGGGGTCGCACACTGTGAACTATTCCTGGTATCTGGTTCCTATTTC
AGGTACACAATTGTAATAATCCCACATTCGGATAACTATACTGGCATCTGATTAATGGTG
TTATACATACTCCTCGTTACCCAACATGCCGGGCGTTCTTTTATATGCATAGGGTTTTTT
TTTTAGGTTTCCTTTCATCTTGCATTTCAGAGTGTAAACACAAATAATATTTTAGGGTTG
AACATTTTCTCTGTTCTAGTTAAAGTAGGTTAAATATTAAATGACATAACTTAAGAATCA
CATATTAATAACTCAAGTGCATAACATATCCATTACTTCTTCACTTTACCCTTATATATG
CCCCCTTCGGTTTACGCGCGACAAACCCCCCTACCCCCTACGCTCAGCAAATCCAGTTAT
CCTTGTCAAACCCCTAAACCAAGGAAGGTTCGAGAACGTGCGTGCTAACAAGTTGGGATA
TGGGTTAGCCATCCGCGTTGTATATATATACATGCACATTGCATTTATATATCGCGCAAA
ACCCCCAAATATTAGCCTATTATACTCTACTGAAATTCTTGACGACTTTTTAATGCTAAA
AAAT
>Hap_14
TAAAGCAAATTATTAAAACTCAGAAATAATTTATTTAGACCCGGGAAATAGATATTTCCC
CTAAACTTGGCACTCACATCTTTCCTTGAAATACCCAGCTAAGGTTTATATTAAACATAT
TAATGTAGTAAGAGACCACCAACTGGTTTAAATTAAGGTATATCATGCATGATAGAATCA
GGGACACAAAATGTGGGGGTCGCACACTGTGAACTATTCCTGGTATCTGGTTCCTATTTC
AGGTACACAATTGTAATAATCCCACATTCGGATAACTATACTGGCATCTGATTAATGGTG
TTATACATACTCCTCGTTACCCAACATGCCGGGCGTTCTTTTATATGCATAGGGTTTTTT
TTTTAGGTTTCCTTTCATCTTGCATTTCAGAGTGTAAACACAAATAATATTTTAGGGTTG
AACATTTTCTCTGTTCTAGTTAAAGTAGGTTAAATATTAAATGACATAACTTAAGAATCA
CATATTAATAACTCAAGTGCATAACATATCCATTACTTCTTCACTTTACCCTTATATATG
CCCCCTTTGGTTTACGCGCGACAAACCCCCCTACCCCCTACGCTCAGCAAATCCAGTTAT
CCTTGTCAAACCCCTAAACCAAGGAAGGTTCGAGAACGTGCGTGCTAACAAGTTGGGATA
TGGGTTAGCCATCCGCGTTGTATATATATACATGCACATTGCATTTATATATCGCGCAAA
ACCCCCAAATATTAGCCTATTATACTCTACTGAAATTCTTGACGACTTTTTAATGCTAAA
AAAT
>Hap_15
TAAAGCAAATTATTAAAACTCAGAAATAATTTATTTAGACCCGGGAAATAGATATTTCCC
CTGAACTTGGCACTCACATCTTTCCTTGAAATACCCAGCTAAGGTTTATATTAAACATAT
TAATGTAGTAAGAGACCACCAACTGGTTTAAATTAAGGTATATCATGCATGATAGAATCA
GGGACACAAAATGTGGGGGTCGCACACTGTGAACTATTCCTGGTATCTGGTTCCTATTTC
AGGTACACAATTGTAATAATCCCACATTCGGATAACTATACTGGCATCTGATTAATGGTG
TTATACATACTCCTCGTTACCCAACATGCCGGGCGTTCTTTTATATGCATAGGGTTTTTT
TTTTAGGTTTCCTTTCATCTTGCATTTCAGAGTGTAAACACAAATAATATTTTAGGGTTG
AACATTTTCTCTGTTCTAGTTAAAGTAGGTTAAATATTAAATGACATAACTTAAGAATCA
CATATTAATAACTCAAGTGCATAACATATCCATTACTTCTTCACTTTACCCTTATATATG
CCCCCTTTGGTTTACGCGCGACAAACCCCCCTACCCCCTACGCTCAGCAAATCCAGTTAT
CCTTGTCAAACCCCTAAACCAAGGAAGGTTCGAGAACGTGCGTGCTAACAAGTTGGGATA
TGGGTTAGCCATCCGCGTTGTATATATATACATGCACATTGCGTTTATATATCGCGCAAA
ACCCCCAAATATTAGCCTATTATACTCTACTGAAATTCTTGACGACTTTTTAATGCTAAA
AAAT
>Hap_16
TAAAGCAAATTATTAAAACTCAGAAATAATTTATTTAGACCCGGGAAATAGATATTTCCC
CTAAACTTGGCACTCACATCTTTCCTTGAAATACCCAGCTAAGGTTTATATTAAACATAT
TAATGTAGTAAGAGACCACCAACTGGTTTAAATTAAGGTATATCATGCATGATAGAATCA
GGGACACAAAATGTGGGGGTCGCACACTGTGAACTATTCCTGGTATCTGGTTCCTATTTC
AGGTACACAATTGTAATAATCCCACATTCGGATAACTATACTGGCATCTGATTAATGGTG
TTATACATACTCCTCGTTACCCAACATGCCGGGCGTTCTTTTATATGCATAGGGTTTTTT
TTTTAGGTTTCCTTTCATCTTGCATTTCAGAGTGTAAACACAAATAATATTTTAGGGTTG
AACATTTTCTCTGTTCTAGTTAAAGTAGGTTAAATATTAAATGACATAACTTAAGAATCA
CATATTAATAACTCAAGTGCATAACATATCCATTACTTCTTCACTTTACCCTTATATATG
CCCCCTTTGGTTTACGCGCGACAAACCCCCCTACCCCCTACGCTCAGCAAATCCAGTTAT
CCTTGTCAAACCCCTAAACCAAGGAAGGTTCGAGAACGTGCGTGCTAACAAGTTGGGATA
TGGGTTAGCCATCCGCGTTGTATATATATACATGCACATTGCGTTTATATATCGCGCAAA
ACCCCCAAATATTAGCCTATTATACTCTACTGAAATTCTTGACGATTTTTTAATGCTAAA
AAAT
>Hap_17
TAAAGCAAATTATTAAAACTCAGAAATAATTTATTTAGACCCGGGAAATAGATATTTCCC
CTAAACTTGGCACTCACATCTTTCCTTGAAATACCCAGCTAAGGTTTATATTAAACATAT
TAATGTAGTAAGAGACCACCAACTGGTTTAAATTAAGGTATATCATGCATGATAGAATCA
GGGACACAAAATGTGGGGGTCGCACACTGTGAACTATTCCTGGTATCTGGTTCCTATTTC
AGGTACACAATTGTAATAATCCCACATTCGGATAACTATACTGGCATCTGATTAATGGTG
TTATACATACTCCTCGTTACCCAACATGCCGGGCGTTCTTTTATATGCATAGGGTTTTTT
TTTTAGGTTTCCTTTCATCTTGCATTTCAGAGTGTAAACACAAATAATATTTTAGGGTTG
AACATTTTCTCTGTTCTAGTTAAAGTAGGTTAAATATTAAATGACATAACTTAAGAATAA
CATATTAATAACTCAAGTGCATAACATATCCATTACTTCTTCACTTTACCCTTATATATG
CCCCCTTTGGTTTACGCGCGACAAACCCCCCTACCCCCTACGCTCAGCAAATCCAGTTAT
CCTTGTCAAACCCCTAAACCAAGGAAGGTTCGAGAACGTGCGTGCTAACAAGTTGGGATA
TGGGTTAGCCATCCGCGTTGTGTATATATACATGCACATTGCGTTTATATATCGCGCAAA
ACCCCCAAATATTAGCCTATTATACTCTACTGAAATTTTTGACGACTTTTTAATGCTAAA
AAAT
>Hap_18
TAAAGCAAATTATTAAAACTCAGAAATAATTTATTTAGACCCGGGAAATAGATATTTCCC
CTAAACTTGGCACTCACATCTTTCCTTGAAATACCCAGCTAAGGTTTATATTAAACATAT
TAATGTAGTAAGAGACCACCAACTGGTTTAAATTAAGGTATATCATGCATGATAGAATCA
GGGACACAAAATGTGGGGGTCGCACACTGTGAACTATTCCTGGTATCTGGTTCCTATTTC
AGGTACACAATTGTAATAATCCCACATTCGGATAACTATACTGGCATCTGATTAATGGTG
TTATACATACTCCTCGTTACCCAACATGCCGGGCGTTCTTTTATATGCATAGGGTTTTTT
TTTTAGGTTTCCTTTCATCTTGCATTTCAAAGTGTAAACACAAATAATATTTTAGGGTTG
AACATTTTCTCTGTTCTAGTTAAAGTAGGTTAAATATTAAATGACATAACTTAAAAATCA
CATATTAATAACTCAAGTGCATAACATATCCATTACTTCTTCACTTTACCCTTATATATG
CCCCCTTTGGTTTACGCGCGACAAACCCCCCTACCCCCTACGCTCAGCAAATCCAGTTAT
CCTTGTCAAACCCCTAAACCAAGGAAGGTTCGAGAACGTGCGTGCTAACAAGTTGGGATA
TGGGTTAGCCATCCGCGTTGTATATATATACATGCACATTGCGTTTATATATCGCGCAAA
ACCCCCAAATATTAGCCTATTATACTCTACTGAAATTCTTGACGACTTTTTAATGCTAAA
AAAT
>Hap_19
TAAAGCAAATTATCAAAACTCAGAAATAATTTATTTAGACCCGGGAAATAGATATTTCCC
CTAAACTTGGCACTCACATCTTTCCTTGAAATACCCAGCTAAGGTTTATATTAAACATAT
TAATGTAGTAAGAGACCACCAACTGGTTTAAATTAAGGTATATCATGCATGATAGAATCA
GGGACACAAAATGTGGGGGTCGCACACTGTGAACTATTCCTGGTATCTGGTTCCTATTTC
AGGTACACAATTGTAATAATCCCACATTCGGATAACTATACTGGCATCTGATTAATGGTG
TTATACATACTCCTCGTTACCCAACATGCCGGGCGTTCTTTTATATGCATAGGGTTTTTT
TTTTAGGTTTCCTTTCATCTTGCATTTCAGAGTGTAAACACAAATAATATTTTAGGGTTG
AACATTTTCTCTGTTCTAGTTAAAGTAGGTTAAATATTAAATGACATAACTTAAGAATCA
CATATTAATAACTCAAGTGCATAACATATCCATTACTTCTTCACTTTACCCTTATATATG
CCCCCTTTGGTTTACGCGCGACAAACCCCCCTACCCCCTACGCTCAGCAAATCCAGTTAT
CCTTGTCAAACCCCTAAACCAAGGAAGGTTCGAGAACGTGCGTGCTAACAAGTTGGGATA
TGGGTTAGCCATCCGCGTTGTATATATATACGTGCACATTGCGTTTATATATCGCGCAAA
ACCCCCAAATATTAGCCTATTATACTCTACTGAAATTCTTGACGACTTTTTAATGCTAAA
AAAT
>Hap_20
TAAAGCAAATTATTAAAACTCAGAAATAATTTATTTAGACCCGGGAAATAGATATTTCCC
CTAAACTTGGCACCCACATCTTTCCTTGAAATACCCAGCTAAGGTTTATATTAAACATAT
TAATGTAGTAAGAGACCACCAACTGGTTTAAATTAAGGTATATCATGCATGATAGAATCA
GGGACACAAAATGTGGGGGTCGCACACTGTGAACTATTCCTGGTATCTGGTTCCTATTTC
AGGTACACAATTGTAATAATCCCACATTCGGATAACTATACTGGCATCTGATTAATGGTG
TTATACATACTCCTCGTTACCCAACATGCCGGGCGTTCTTTTATATGCATAGGGTTTTTT
TTTTAGGTTTCCTTTCATCTTGCATTTCAGAGTGTAAACACAAATAATATTTTAGGGTTG
AACATTTTCTCTGTTCTAGTTAAAGTAGGTTAAATATTAAATGACATAACTTAAGAATAA
CATATTAATAACTCAAGTGCATAACATATCCATTACTTCTTCACTTTACCCTTATATATG
CCCCCTTTGGTTTACGCGCGACAAACCCCCCTACCCCCTACGCTCAGCAAATCCAGTTAT
CCTTGTCAAACCCCTAAACCAAGGAAGGTTCGAGAACGTGCGTGCTAACAAGTTGGGATA
TGGGTTAGCCATCCGCGTTGTATATATATACATGCACATTGCGTTTATATATCGCGCAAA
ACCCCCAAATATTAGCCTATTATACTCTACTGAAATTTTTGACGACTTTTTAATGCTAAA
AAAT
>Hap_21
TAAAGCAAATTATTAAAACTCAGAAATAATTTATTTAGACCCGGGAAATAGATATTTCCC
CTAAACTTGGCACTCACATCTTTCCTTGAAATACCCAGCTAAGGTTTATATTAAACATAT
TAATGTAGTAAGAGACCACCAACTGGTTTAAATTAAGGTATATCATGCATGATAGAATCA
GGGACACAAAATGTGGGGGTCGCACACTGTGAACTATTCCTGGTATCTGGTTCCTATTTC
AGGTACACAATTGTAATAATCCCACATTCGGATAACTATACTGGCATCTGATTAATGGTG
TTATACATACTCCTCGTTACCCAACATGCCGGGCGTTCTTTTATATGCATAGGGTTTTTT
TTTTAGGTTTCCTTTCATCTTGCATTTCAGAGTGTAAACACAAATAATATTTTAGGGTTG
AACATTTTCTCTGTTCTAGTTAAAGTAGGTTAAATATTAAATGACATAACTTAAGAATCA
CATATTAATAACTCAAGTGCATAACATATCCATTACTTCTTCACTTTACCCTTATATATG
CCCCCTTTGGTTTACGCGCGACAAACCCCCCTACCCCCTACGCTCAGCAAATCCAGTTAT
CCTTGTCAAACCCCTAAACCAAGGAAGGTTCGAGAACGTGCGTGCTAACAAGTTGGGATA
TGGGTTAGCCATCCGCGTTGTATATATATACATGCACATTGCGTTTATATATCGCGCAAA
ACCCCCAAATATTAGCCTATTATACTCTACTGAAATTCTTGGCGACTTTTTAATGCTAAA
AAAT
>Hap_22
TAAAGCAAATTATTAAAACTCAAAAATAATTTATTTAGACCCGGGAAATAGATATTTCCC
CTAAACTTGGCACTCACATCTTTCCTTGAAATACCCAGCTAAGGTTTATATTAAACATAT
TAATGTAGTAAGAGACCACCAACTGGTTTAAATTAAGGTATATCATGCATGATAGAATCA
GGGACACAAAATGTGGGGGTCGCACACTGTGAACTATTCCTGGTATCTGGTTCCTATTTC
AGGTACACAATTGTAATAATCCCACATTCGGATAACTATACTGGCATCTGATTAATGGTG
TTATACATACTCCTCGTTACCCAACATGCCGGGCGTTCTTTTATATGCATAGGGTTTTTT
TTTTAGGTTTCCTTTCATCTTGCATTTCAGAGTGTAAACACAAATAATATTTTAGGGTTG
AACATTTTCTCTGTTCTAGTTAAAGTAGGTTAAATATTAAATGACATAACTTAAGAATCA
CATATTAATAACTCAAGTGCATAACATATCCATTACTTCTTCACTTTACCCTTATATATG
CCCCCTTTGGTTTACGCGCGACAAACCCCCCTACCCCCTACGCTCAGCAAATCCAGTTAT
CCTTGTCAAACCCCTAAACCAAGGAAGGTTCGAGAACGTGCGTGCTAACAAGTTGGGATA
TGGGTTAGCCATCCGCGTTGTATATATATACATGCACATTGCGTTTATATATCGCGCAAA
ACCCCCAAATATTAGCCTATTATACTCTACTGAAATTTTTGACGACTTTTTAATGCTAAA
AAAT
>Hap_23
TAAAGCAAATTATTAAAACTCAGAAATAATTTATTTAGACCCGGGAAATAGATATTTCCC
CTAAACTTGGCACTCACATCTTTCCTTGAAATACCCAGCTAAGGTTTATATTAAACATAT
TAATGTAGTAAGAGACCACCAACTGGTTTAAATTAAGGTATATCATGCATGATAGAATCA
GGGACACAAAATGTGGGGGTCGCACACTGTGAACTATTCCTGGTATCTGGTTCCTATTTC
AGGTACACAATTGTAATAATCCCACATTCGGATAACTATACTGGCATTTGATTAATGGTG
TTATACATACTCCTCGTTACCCAACATGCCGGGCGTTCTTTTATATGCATAGGGTTTTTT
TTTTAGGTTTCCTTTCATCTTGCATTTCAGAGTGTAAACACAAATAATATTTTAGGGTTG
AACATTTTCTCTGTTCTAGTTAAAGTAGGTTAAATATTAAATGACATAACTTAAGAATCA
CATATTAATAACTCAAGTGCATAACATATCCATTACTTCTTCACTTTACCCTTATATATG
CCCCCTTTGGTTTACGCGCGACAAACCCCCCTACCCCCTACGCTCAGCAAATCCAGTTAT
CCTTGTCAAACCCCTAAACCAAGGAAGGTTCGAGAACGTGCGTGCTAACAAGTTGGGATA
TGGGTTAGCCATCCGCGTTGTATATATATACATGCACATTGCGTTTATATATCGCGCAAA
ACCCCCAAATATTAGCCTATTATACTCTACTGAAATTCTTGACGACTTTTTAATGCTAAA
AAAT
>Hap_24
TAAAGCAAATTATTAAAACTCATAAATAATTTATTTGGACCCGGGAAATAGATATTTCCC
CTAAACTTGGCACTCACATCTTTCCTTGAAATACCCAGCTAAGGTTTATATTAAACATAT
TAATGTACTAAGAGACCACCAACTGGTTTAAATTAAGGTATATCATGCATGATAGAATCA
GGGACACAAAATGTGGGGGTCGCACACTGTGAACTATTCCTGGTATCTGGTTCCTATTTC
AGGTACACAATTGTAATAATCCCACATTCGGATAACTATACTGGCATCTGATTAATGGTG
TTATACATACTCCTCGTTACCCAACATGCCGGGCGTTCTTTTATATGCATAGGGTTTTTT
TTTTAGGTTTCCTTTCATCTTGCATTTCAAAGTGTAACCCCAAATAATATTTTAGGGTTG
AACATTTTCCCGGTTCTAGTTAAAGTAGGTTAAATATTAAATGACATAACTTAAAAATCA
CTTATTAATAACTCAAGTGCATAACATATCCATTACTTCTTCACTTTACCCTTATATATG
CCCCCTTTGGTTTACGCGCGACAAACCCCCCTACCCCCTACGCTCAGCAAATCCAGTTAT
CCTTGTCAAACCCCTAAACCAAGGAAGGTTCGAGAACGTGCGTGCTAACAAGTTGGGATA
TGGGTTAGCCATCCGCGTTGTATATATATACATGCACATTGCGTTTATATATCGCGCAAA
ACCCCCAAATATTAGCCTATTATACTCTACTGAAATTCTTGACGACTTTTTAATGCTAAA
AAAT
>Hap_25
TAAAGCAAATTATTAAAACTCAGAAATAATTTATTTAGACCCGGGAAATAGATATTTCCC
CTAAACTTGGCACTCACATCTTTCCTTGAAATACCCAGCTAAGGTTTATATTAAACATAT
TAATGTAGTAAGAGACCACCAACTGGTTTAAATTAAGGTATATCATGCATGATAGAATCA
GGGACACAAAATGTGGGGGTCGCACACTGTGAACTATTCCTGGTATCTGGTTCCTATTTC
AGGTACACAATTGTAATAATCCCACATTCGGATAACTATACTGGCATCTGATTAATGGTG
TTATACGTACTCCTCGTTACCCAACATGCCGGGCGTTCTTTTATATGCATAGGGTTTTTT
TTTTAGGTTTCCTTTCATCTTGCATTTCAGAGTGTAAACACAAATAATATTTTAGGGTTG
AACATTTTCTCTGTTCTAGTTAAAGTAGGTTAAATATTAAATGACATAACTTAAGAATCA
CATATTAATAACTCAAGTGCATAACATATCCATTACTTCTTCACTTTACCCTTATATATG
CCCCCTTTGGTTTACGCGCGACAAACCCCCCTACCCCCTACGCTCAGCAAATCCAGTTAT
CCTTGTCAAACCCCTAAACCAAGGAAGGTTCGAGAACGTGCGTGCTAACAAGTTGGGATA
TGGGTTAGCCATCCGCGTTGTATATATATACATGCACATTGCGTTTATATATCGCGCAAA
ACCCCCAAATATTAGCCTATTATACTCTACTGAAATTTTTGACGACTTTTTAATGCTAAA
AAAT
>Hap_26
TGAAGCAAATTATTAAAACTCAGAAATAATTTATTTAGACCCGGGAAATAGATATTTCCC
CTAAACTTGGCACTCACATCTTTCCTTGAAATACCCAGCTAAGGTTTATATTAAACATAT
TAATGTAGTAAGAGACCACCAACTGGTTTAAATTAAGGTATATCATGCATGATAGAATCA
GGGACACAAAATGTGGGGGTCGCACACTGTGAACTATTCCTGGTATCTGGTTCCTATTTC
AGGTACACAATTGTAATAATCCCACATTCGGATAACTATACTGGCATCTGATTAATGGTG
TTATACATACTCCTCGTTACCCAACATGCCGGGCGTTCTTTTATATGCATAGGGTTTTTT
TTTTAGGTTTCCTTTCATCTTGCATTTCAGAGTGTAAACACAAATAATATTTTAGGGTTG
AACATTTTCTCTGTTCTAGTTAAAGTAGGTTAAATATTAAATGACATAACTTAAGAATCA
CATATTAATAACTCAAGTGCATAACATATCCATTACTTCTTCACTTTACCCTTATATATG
CCCCCTTTGGTTTACGCGCGACAAACCCCCCTACCCCCTACGCTCAGCAAATCCAGTTAT
CCTTGTCAAACCCCTAAACCAAGGAAGGTTCGAGAACGTGCGTGCTAACAAGTTGGGATA
TGGGTTAGCCATCCGCGTTGTATATATATACATGCACATTGCATTTATATATCGCGCAAA
ACCCCCAAATATTAGCCTATTATACTCTACTGAAATTTTTGACGACTTTTTAATGCTAAA
AAAT
>Hap_27
TAAAGCAAATTATTAAAACTCAGAAATAATTTATTTAGACCTGGGAAATAGATATTTCCC
CTAAACTTGGCACTCACATCTTTCCTTGAAATACCCAGCTAAGGTTTATATTAAACATAT
TAATGTAGTAAGAGACCACCAACTGGTTTAAATTAAGGTATATCATGCATGATAGAATCA
GGGACACAAAATGTGGGGGTCGCACACTGTGAACTATTCCTGGTATCTGGTTCCTATTTC
AGGTACACAATTGTAATAATCCCACATTCGGATAACTATACTGGCATCTGATTAATGGTG
TTATACATACTCCTCGTTACCCAACATGCCGGGCGTTCTTTTATATGCATAGGGTTTTTT
TTTTAGGTTTCCTTTCATCTTGCATTTCAGAGTGTAAACACAAATAATATTTTAGGGTTG
AACATTTTCTCTGTTCTAGTTAAAGTAGGTTAAATATTAAATGACATAACTTAAGAATCA
CATATTAATAACTCAAGTGCATAACATATCCATTACTTCTTCACTTTACCCTTATATATG
CCCCCTTTGGTTTACGCGCGACAAACCCCCCTACCCCCTACGCTCAGCAAATCCAGTTAT
CCTTGTCAAACCCCTAAACCAAGGAAGGTTCGAGAACGTGCGTGCTAACAAGTTGGGATA
TGGGTTAGCCATCCGCGTTGTATATATATACGTGCACATTGCGTTTATATATCGCGCAAA
ACCCCCAAATATTAGCCTATTATACTCTACTGAAATTCTTGACGACTTTTTAATGCTAAA
AAAT
>Hap_28
TAAAGCAAATTATTAAAACTCAGAAATAATTTATTTAGACCCGGGAAATAGATATTTCCC
CTAAACTTGGCACTCACATCTTTCCTTGAAATACCCAGCTAAGGTTTATATTAAACATAT
TAATGTAGTAAGAGACCACCAACTGGTTTAAATTAAGGTATATCATGCATGATAGAATCA
GGGACACAAAATGTGGGGGTCGCACACTGTGAACTATTCCTGGTATCTGGTTCCTATTTC
AGGTACACAATTGTAATAATCCCACATTCGGATAACTATACTGGCATCTGATTAATGGTG
TTATACATACTCCTCGTTACCCAACATGCCGGGCGTTCTTTTATATGCATAGGGTTTTTT
TTTTAGGTTTCCTTTCATCTTGCATTTCAGAGTGTAAACACAAATAATATTTTAGGGTTG
AACATTTTCTCTGTTCTAGTTAAAGTAGGTTAAATATTAAATGACATAACTTAAGAATCA
CATATTAATAACTCAAGTGCATAACATATCCATTACTTCTTCACTTTACCCTTATATATG
CCCCCTTTGGTTTACGCGCGACAAACCCCCCTACCCCCTACGCTCAGCAAATCCAGTTAT
CCTTGTCAAACCCCTAAACCAAGGAAGGTTCGAGAACGTGCGTGCTAACAAGTTGGGATA
TGGGTTAGCCATCCGCGTTGTATATATATACATGCACATTGCGTTTATATATCGCGCAAA
ATCCCCAAATATTAGCCTATTATACTCTACTGAAATTCTTGACGACTTTTTAATGCTAAA
AAAT
>Hap_29
TAAAGCAAATTATTAAAACTCAGAAATAATTTATTTAGACCTGGGAAATAGATATTTCCC
CTAAACTTGGCACTCACATCTTTCCTTGAAATACCCAGCTAAGGTTTATATTAAACATAT
TAATGTAGTAAGAGACCACCAACTGGTTTAAATTAAGGTATATCATGCATGATAGAATCA
GGGACACAAAATGTGGGGGTCGCACACTGTGAACTATTCCTGGTATCTGGTTCCTATTTC
AGGTACACAATTGTAATAATCCCACATTCGGATAACTATACTGGCATCTGATTAATGGTG
TTATACATACTCCTCGTTACCCAACATGCCGGGCGTTCTTTTATATGCATAGGGTTTTTT
TTTTAGGTTTCCTTTCATCTTGCATTTCAAAGTGTAAACACAAATAATATTTTAGGGTTG
AACATTTTCTCTGTTCTAGTTAAAGTAGGTTAAATATTAAATGACATAACTTAAGAATCA
CATATTAATAACTCAAGTGCATAACATATCCATTACTTCTTCACTTTACCCTTATATATG
CCCCCTTTGGTTTACGCGCGACAAACCCCCCTACCCCCTACGCTCAGCAAATCCAGTTAT
CCTTGTCAAACCCCTAAACCAAGGAAGGTTCGAGAACGTGCGTGCTAACAAGTTGGGATA
TGGGTTAGCCATCCGCGTTGTATATATATACATGCACATTGCGTTTATATATCGCGCAAA
ACCCCCAAATATTAGCCTATTATACTCTACTGAAATTCTTGACGACTTTTTAATGCTAAA
AAAT
>Hap_30
TAAAGCAAATTATTAAAACTCAGAAATAATTTATTTAGACCCGGGAAATAGATATTTCCC
CTAAACTTGGCACTCACATCTTTCCTTGAAATACCCAGCTAAGGTTTATATTAAACATAT
TAATGTAGTAAGAGACCACCAACTGGTTTAAATTAAGGTATATCATGCATGATAGAATCA
GGGACACAAAATGTGGGGGTCGCACACTGTGAACTATTCCTGGTATCTGGTTCCTATTTC
AGGTACACAATTGTAATAATCCCACATTCGGATAACTATACTGGCATCTGATTAATGGTG
TTATACATACTCCTCGTTACCCAACATGCCGGGCGTTCTTTTATATGCATAGGGTTTTTT
TTTTAGGTTTCCTTTCATCTTGCATTTCAAAGTGTAAACACAAATAATATTTTAGGGTTG
AACATTTTCTCTGTTCTAGTTAAAGTAGGTTAAATATTAAATGACATAACTTAAGAATCA
CATATTAATAACTCAAGTGCATAACATATCCATTACTTCTTCACTTTACCCTTATATATG
CCCCCTTTGGTTTACGCGCGACAAACCCCCCTACCCCCTACGCTCAGCAAATCCAGTTAT
CCTTGTCAAACCCCTAAACCAAGGAAGGTTCGAGAACGTGCGTGCTAACAAGTTGGGATA
TGGGTTAGCCATCCGCGTTGTATATATATACATGCACATTGCGTTTATATATCGCGCAAA
ACCCCCAAATATTAGCCTATTATACTCTACTGAAATTCTTGACGACTTTTTAATGCTAAA
AAAT
>Hap_31
TAAAGCAAATTATTAAAACTCAGAAATAATTTATTTAGACCTGGGAAATAGATATTTCCC
CTAAACTTGGCACTCACATCTTTCCTTGAAATACCCAGCTAAGGTTTATATTAAACATAT
TAATGTAGTAAGAGACCACCAACTGGTTTAAATTAAGGTATATCATGCATGATAGAATCA
GGGACACAAAATGTGGGGGTCGCACACTGTGAACTATTCCTGGTATCTGGTTCCTATTTC
AGGTACACAATTGTAATAATCCCACATTCGGATAACTATACTGGCATCTGATTAATGGTG
TTATACATACTCCTCGTTACCCAACATGCCGGGCGTTCTTTTATATGCATAGGGTTTTTT
TTTTAGGTTTCCTTTCATCTTGCATTTCAGAGTGTAAACACAAATAATATTTTAGGGTTG
AACATTTTCTCTGTTCTAGTTAAAGTAGGTTAAATATTAAATGACATAACTTAAGAATCA
CATATTAATAACTCAAGTGCATAACATATCCATTACTTCTTCACTTTACCCTTATATATG
CCCCCTTTGGTTTACGCGCGACAAACCCCCCTACCCCCTACGCTCAGCAAATCCAGTTAT
CCTTGTCAAACCCCTAAACCAAGGAAGGTTCGAGAACGTGCGTGCTAACAAGTTGGGATA
TGGGTTAGCCATCCGCGTTGTATATATATACATGCACATTGCGTTTATATATCGCGCAAA
ACCCCCAAATATTACCCTATTATACTCTACTGAAATTCTTGACGACTTTTTAATGCTAAA
AAAT
>Hap_32
TAAAGCAAATTATTAAAACTCAGAAATAATTTATTTAGACCTGGGAAATAGATATTTCCC
CTAAACTTGGCACTCACATCTTTCCTTGAAATACCCAGCTAAGGTTTATATTAAACATAT
TAATGTAGTAAGAGACCACCAACTGGTTTAAATTAAGGTATATCATGCATGATAGAATCA
GGGACACAAAATGTGGGGGTCGCACACTGTGAACTATTCCTGGTATCTGGTTCCTATTTC
AGGTACACAATTGTAATAATCCCACATTCGGATAACTATACTGGCATCTGATTAATGGTG
TTATACATACTCCTCGTTACCCAACATGCCGGGCGTTCTTTTATATGCATAGGGTTTTTT
TTTTAGGTTTCCTTTCATCTTGCATTTCAAAGTGTAAACACAAATAATATTTTAGGGTTG
AACATTTTCTCTGTTCTAGTTAAAGTAGGTTAAATATTAAATGACATAACTTAAGAATCA
CATATTAATAACTCAAGTGCATAACATATCCATTACTTCTTCACTTTACCCTTATATATG
CCCCCTTTGGTTTACGCGCGACAAACCCCCCTACCCCCTACGCTCAGCAAATCCAGTTAT
CCTTGTCAAACCCCTAAACCAAGGAAGGTTCGAGAACGTGCGTGCTAACAAGTTGGGATA
TGGGTTAGCCATCCGCGTTGTATATATATACATGCACATTGCATTTATATATCGCGCAAA
ACCTCCAAATATTAGCCTATTATACTCTACTGAAATTCTTGACGACTTTTTAATGCTAAA
AAAT
>Hap_33
TGAAGCAAATTATTAAAACTCAGAAATAATTTATTTAGACCCGGGAAATAGATATTTCCC
CTAAACTTGGCACTCACATCTTTCCTTGAAATACCCAGCTAAGGTTTATATTAAACATAT
TAATGTAGTAAGAGACCACCAACTGGTTTAAATTAAGGTATATCATGCATGATAGAATCA
GGGACACAAAATGTGGGGGTCGCACACTGTGAACTATTCCTGGTATCTGGTTCCTATTTC
AGGTACACAATTGTAATAATCCCACATTCGGATAACTATACTGGCATCTGATTAATGGTG
TTATACATACTCCTCGTTACCCAACATGCCGGGCGTTCTTTTATATGCATAGGGTTTTTT
TTTTAGGTTTCCTTTCATCTTGCATTTCAAAGTGTAAACACAAATAATATTTTAGGGTTG
AACATTTTCTCTGTTCTAGTTAAAGTAGGTTAAATATTAAATGACATAACTTAAGAATCA
CATATTAATAACTCAAGTGCATAACATATCCATTACTTCTTCACTTTACCCTTATATATG
CCCCCTTTGGTTTACGCGCGACAAACCCCCCTACCCCCTACGCTCAGCAAATCCAGTTAT
CCTTGTCAAACCCCTAAACCAAGGAAGGTTCGAGAACGTGCGTGCTAACAAGTTGGGATA
TGGGTTAGCCATCCGCGTTGTATATATATACATGCACATTGCGTTTATATATCGCGCAAA
ACCCCCAAATATTAGCCTATTATACTCTACTGAAATTCTTGACGACTTTTTAATGCTAAA
AAAT
>Hap_34
TAAAGCAAATTATTAAAACTCAGAAATAATTTATTTAGACCCGGGAAATAGATATTTCCC
CTAAACTTGGCACTCACATCTTTCCTTGAAATACCCAGCTAAGGTTTATATTAAACATAT
TAATGTAGTAAGAGACCACCAACTGGTTTAAATTAAGGTATATCATGCATGATAGAATCA
GGGACACAAAATGTGGGGGTCGCACACTGTGAACTATTCCTGGTATCTGGTTCCTATTTC
AGGTACACAATTGTAATAATCCCACATTCGGATAACTATACTGGCATCTGATTAATGGTG
TTATACATACTCCTCGTTACCCAACATGCCGGGCGTTCTTTTATATGCATAGGGTTTTTT
TTTTAGGTTTCCTTTCATCTTGCATTTCAGAGTGTAAACACAAATAATATTTTAGGGTTG
AACATTTTCTCTGTTCTAGTTAAAGTAGGTTAAATATTAAATGACATAACTTAAGAATCA
CATATTAATAACTCAAGTGCATAACATATCCATTACTTCTTCACTTTACCCTTATATATG
CCCCCTTTGGTTTACGCGCGACAAACCCCCCTACCCCCTACGCTCAGCAAATCCAGTTAT
CCTTGTCAAACCCCTAAACCAAGGAAGGTTCGAGAACGTGCGTGCTAACAAGTTGGGATA
TGGGTTAGCCATCCGCGTTGTATATATATACATGCACATTGCGTTTATATATCGCGCAAA
ACCCCCAAATATTAGCCTATTATACTCTACTGAAATTATTGACGACTTTTTAATGCTAAA
AAAT
>Hap_35
TAAAGCAAATTATTAAAACTCAGAAATAATTTATTTAGACCTGGGAAATAGATATTTCCC
CTAAACTTGGCACTCACATCTTTCCTTGAAATACCCAGCTAAGGTTTATATTAAACATAT
TAATGTAGTAAGAGACCACCAACTGGTTTAAATTAAGGTATATCATGCATGATAGAATCA
GGGACACAAAATGTGGGGGTCGCACACTGTGAACTATTCCTGGTATCTGGTTCCTATTTC
AGGTACACAATTGTAATAATCCCACATTCGGATAACTATACTGGCATCTGATTAATGGTG
TTATACATACTCCTCGTTACCCAACATGCCGGGCGTTCTTTTATATGCATAGGGTTTTTT
TTTTAGGTTTCCTTTCATCTTGCATTTCAGAGTGTAAACACAAATAATATTTTAGGGTTG
AACATTTTCTCTGTTCTAGTTAAAGTAGGTTAAATATTAAATGACATAACTTAAGAATCA
CATATTAATAACTCAAGTGCATAACATATCCATTACTTCTTCACTTTACCCTTATATATG
CCCCCTTTGGTTTACGCGCGACAAACCCCCCTACCCCCTACGCTCAGCAAATCCAGTTAT
CCTTGTCAAACCCCTAAACCAAGGAAGGTTCGAGAACGTGCGTGCTAACAAGTTGGGATA
TGGGTTAGCCATCCGCGTTGTATATATATACATGCACATTGCGTTTTTATATCGCGCAAA
ACCCCCAAATATTAGCCTATTATACTCTACTGAAATTCTTGACGACTTTTTAATGCTAAA
AAAT
>Hap_36
TAAAGCAAATTATTAAAACTCAGAAATAATTTATTTAGACCTGGGAAATAGATATTTCCC
CTAAACTTGGCACTCACATCTTTCCTTGAAATACCCAGCTAAGGTTTATATTAAACATAT
TAATGTAGTAAGAGACCACCAACTGGTTTAAATTAAGGTATATCATGCATGATAGAATCA
GGGACACAAAATGTGGGGGTCGCACACTGTGAACTATTCCTGGTATCTGGTTCCTATTTC
AGGTACACAATTGTAATAATCCCACATTCGGATAACTATACTGGCATCTGATTAATGGTG
TTATACATACTCCTCGTTACCCAACATGCCGGGCGTTCTTTTATATGCATAGGGTTTTTT
TTTTAGGTTTCCTTTCATCTTGCATTTCAGAGTGTAAACACAAATAATATTTTAGGGTTG
AACATTTTCTCTGTTCTAGTTAAAGTAGGTTAAATATTAAATGACATAACTTAAGAATCA
CATATTAATAACTCAAGTGCATAACATATCCATTACTTCTTCACTTTACCCTTATATATG
CCCCCTTTGGTTTACGCGCGACAAACCCCCCTACCCCCTACGCTCAGCAAATCCAGTTAT
CCTTGTCAAACCCCTAAACCAAGGAAGGTTCGAGAACGTGCGTGCTAACAAGTTGGGATA
TGGGTTAGCCATCCGCGTTGTATATATATACATGCACATTGCGTTTATATATCGCGCAAA
ACTCCCAAATATTAGCCTATTATACTCTACTGAAATTCTTGACGACTTTTTAATGCTAAA
AAAT
>Hap_37
TAAAGCAAATTATTAAAACTCAGAAATAACTTATTTAGACCTGGGAAATAGATATTTCCC
CTAAACTTGGCACTCACATCTTTCCTTGAAATACCCAGCTAAGGTTTATATTAAACATAT
TAATGTAGTAAGAGACCACCAACTGGTTTAAATTAAGGTATATCATGCATGATAGAATCA
GGGACACAAAATGTGGGGGTCGCACACTGTGAACTATTCCTGGTATCTGGTTCCTATTTC
AGGTACACAATTGTAATAATCCCACATTCGGATAACTATACTGGCATCTGATTAATGGTG
TTATACATACTCCTCGTTACCCAACATGCCGGGCGTTCTTTTATATGCATAGGGTTTTTT
TTTTAGGTTTCCTTTCATCTTGCATTTCAGAGTGTAAACACAAATAATATTTTAGGGTTG
AACATTTTCTCTGTTCTAGTTAAAGTAGGTTAAATATTAAATGACATAACTTAAGAATCA
CATATTAATAACTCAAGTGCATAACATATCCATTACTTCTTCACTTTACCCTTATATATG
CCCCCTTTGGTTTACGCGCGACAAACCCCCCTACCCCCTACGCTCAGCAAATCCAGTTAT
CCTTGTCAAACCCCTAAACCAAGGAAGGTTCGAGAACGTGCGTGCTAACAAGTTGGGATA
TGGGTTAGCCATCCGCGTTGTATATATATACATGCACATTGCATTTATATATCGCGCAAA
ACCCCCAAATATTAGCCTATTATACTCTACTGAAATTCTTGACGACTTTTTAATGCTAAA
AAAT
>Hap_38
TAAAGCAAATTATTAAAACTCAGAAATAATTTATTTAGACCTGGGAAATAGATATTTCCC
CTAAACTTGGCACTCACATCTTTCCTTGAAATACCCAGCTAAGGTTTATATTAAACATAT
TAATGTAGTAAGAGACCACCAACTGGTTTAAATTAAGGTATATCATGCATGATAGAATCA
GGGACACAAAATGTGGGGGTCGCACACTGTGAACTATTCCTGGTATCTGGTTCCTATTTC
AGGTACACAATTGTAATAATCCCACATTCGGATAACTATACTGGCATCTGATTAATGGTG
TTATACATACTCCTCGTTACCCAACATGCCGGGCGTTCTTTTATATGCATAGGGTTTTTT
TTTTAGGTTTCCTTTCATCTTGCATTTCAGAGTGTAAACACAAATAATATTTTAGGGTTG
AACATTTTCTCTGTTCTAGTTAAAGTAGGTTAAATATTAAATGACATAACTTAAGAATCA
CATATTAATAACTCAAGTGCATAACATATCCATTACTTCTTCACTTTACCCTTATATATG
CCCCCTTTGGTTTACGCGCGACAAACCCCCCTACCCCCTACGCTCAGCAAATCCAGTTAT
CCTTGTCAAACCCCTAAACCAAGGAAGGTTCGAGAACGTGCGTGCTAACAAGTTGGGATA
TGGGTTAGCCATCCGCGTTGTATATATATACATGCACATTGCGTTTATATATCGCGCAAA
ACCCCCAAATATTAGCCTATTATATTCTACTGAAATTCTTGACGACTTTTTAATGCTAAA
AAAT
>Hap_39
TAAAGCAAATTATTAAAACTCAGAAATAATTTATTTAGACCCGGGAAATAGATATTTCCC
CTAAACTTGGCACTCACATCTTTCCTTGAAATACCCAGCTAAGGTTTATATTAAACATAT
TAATGTAGTAAGAGACCACCAACTGGTTTAAATTAAGGTATATCATGCATGATAGAATCA
GGGACACAAAATGTGGGGGTCGCACACTGTGAACTATTCCTGGTATCTGGTTCCTATTTC
AGGTACACAATTGTAATAATCCCACATTCGGATAACTATACTGGCATCTGATTAATGGTG
TTATACATACTCCTCGTTACCCAACATGCCGGGCGTTCTTTTATATGCATAGGGTTTTTT
TTTTAGGTTTCCTTTCATCTTGCATTTCAGAGTGTAAACACAAATAATATTTTAGGGTTG
AACATTTTCTCTGTTCTAGTTAAAGTAGGTTAAATATTAAATGACATAACTTAAGAATCT
CATATTAATAACTCAAGTGCATAACATATCCATTACTTCTTCACTTTACCCTTATATATG
CCCCCTTTGGTTTACGCGCGACAAACCCCCCTACCCCCTACGCTCAGCAAATCCAGTTAT
CCTTGTCAAACCCCTAAACCAAGGAAGGTTCGAGAACGTGCGTGCTAACAAGTTGGGATA
TGGGTTAGCCATCCGCGTTGTATATATATACATGCACATTGCGTTTATATATCGCGCAAA
ACCCCCAAATATTAGCCTATTATACTCTACTGAAATTCTTGACGACTTTTTAATGCTAAA
AAAT
>Hap_40
TAAAGCAAATTATTAAAACTCAGAAATAATTTATTTAGACCCGGGAAATAGATATTTCCC
CTAAACTTGGCACTCACATCTTTCCTTGAAATACCCAGCTAAGGTTTATATTAAACATAT
TAATGTAGTAAGAGACCACCAACTGGTTTAAATTAAGGTATATCATGCATGATAGAATCA
GGGACACAAAATGTGGGGGTCGCACACTGTGAACTATTCCTGGTATCTGGTTCCTATTTC
AGGTACACAATTGTAATAATCCCACATTCGGATAACTATACTGGCATCTGATTAATGGTG
TTATACATACTCCTCGTTACCCAACATGCCGGGCGTTCTTTTATATGCATAGGGTTTTTT
TTTTAGGTTTCCTTTCATCTTGCATTTCAGAGTGTAAACACAAATAATATTTTAGGGTTG
AACATTTTCTCTGTTCTAGTTAAAGTAGGTTAAATATTAAATGACATAACTTAAGAATCA
CATATTAATAACTCAAGTGCATAACATATCCATTACTTCTTCACTTTACCCTTATATATG
CCCCCTTTGGTTTACGCGCGACAAACCCCCCTACCCCCTACGCTCAGCAAATCCAGTTAT
CCTTGTCAAACCCCTAAACCAAGGAAGGTTCGAGAACGTGCGTGCTAACAAGTTGGGATA
TGGGTTAGCCATCCGCGTTGTATATATATACATGCACATTGCGTTTATATATCGCGCAAA
ACCCCCAAATATTAGCCTATTATACTCTACTGAGATTCTTGACGACTTTTTAATGCTAAA
AAAT
>Hap_41
TAAAGCAAATTATTAAAACTCAGAAATAATTTATTTAGACCTGGGAAATAGATATTTCCC
CTAAACTTGGCACTCACATCTTTCCTTGAAATACCCAGCTAAGGTTTATATTAAACATAT
TAATGTAGTAAGAGACCACCAACTGGTTTAAATTAAGGTATATCATGCATGATAGAATCA
GGGACACAAAATGTGGGGGTCGCACACTGTGAACTATTCCTGGTATCTGGTTCCTATTTC
AGGTACACAATTGTAATAATCCCACATTCGGATAACTATACTGGCATCTGATTAATGGTG
TTATACATACTCCTCGTTACCCAACATGCCGGGCGTTCTTTTATATGCATAGGGTTTTTT
TTTTAGGTTTCCTTTCATCTTGCATTTCAGAGTGTAAACACAAATAATATTTTAGGGTTG
AACATTTTCTCTGTTCTAGTTAAAGTAGGTTAAATATTAAATGACATAACTTAAGAATCA
CATATTAATAACTCAAGTGCATAACATATCCATTACTTCTTCACTTTACCCTTATATATG
CCCCCTTTGGTTTACGCGCGACAAACCCCCCTACCCCCTACGCTCAGCAAATCCAGTTAT
CCTTGTCAAACCCCTAAACCAAGGAAGGTTCGAGAACGTGCGTGCTAACAAGTTGGGATA
TGGGTTAGCCATCCGCGTTGTATATATATACATGCACATTGCGTTTATATATCGCGCAAA
ACCCCCAAATATTAGCCTATTATACTCTACTGAAATTATTGACGACTTTTTAATGCTAAA
AAAT
>Hap_42
TAAAGCAAATTATTAAAACTCAGAAATAATTTATTTAGACCTGGGAAATAGATATTTCCC
CTAAACTTGGCACTCACATCTTTCCTTGAAATACCCAGCTAAGGTTTATATTAAACATAT
TAATGTAGTAAGAGACCACCAACTGGTTTAAATTAAGGTATATCATGCATGATAGAATCA
GGGACACAAAATGTGGGGGTCGCACACTGTGAACTATTCCTGGTATCTGGTTCCTATTTC
AGGTACACAATTGTAATAATCCCACATTCGGATAACTATACTGGCATCTGATTAATGGTG
TTATACTTACTCCTCGTTACCCAACATGCCGGGCGTTCTTTTATATGCATAGGGTTTTTT
TTTTAGGTTTCCTTTCATCTTGCATTTCAGAGTGTAAACACAAATAATATTTTAGGGTTG
AACATTTTCTCTGTTCTAGTTAAAGTAGGTTAAATATTAAATGACATAACTTAAGAATCA
CATATTAATAACTCAAGTGCATAACATATCCATTACTTCTTCACTTTACCCTTATATATG
CCCCCTTTGGTTTACGCGCGACAAACCCCCCTACCCCCTACGCTCAGCAAATCCAGTTAT
CCTTGTCAAACCCCTAAACCAAGGAAGGTTCGAGAACGTGCGTGCTAACAAGTTGGGATA
TGGGTTAGCCATCCGCGTTGTATATATATACATGCACATTGCGTTTATATATCGCGCAAA
ACCCCCAAATATTAGCCTATTATACTCTACTGAAATTCTTGACGACTTTTTAATGCTAAA
AAAT
>Hap_43
TAAAGCAAATTATTAAAACTCAGAAATAATTTATTTAGACCTGGGAAATAGATATTTCCC
CTAAACTTGGCACTCACATCTTTCCTTGAAATACCCAGCTAAGGTTTATATTAAACATAT
TAATGTAGTAAGAGACCACCAACTGGTTTAAATTAAGGTATATCATGCATGATAGAATCA
GGGACACAAAATGTGGGGGTCGCACACTGTGAACTATTCCTGGTATCTGGTTCCTATTTC
AGGTACACAATTGTAATAATCCCACATTCGGATAACTATACTGGCATCTGATTAATGGTG
TTATACATACTCCTCGTTACCCAACATGCCGGGCGTTCTTTTATATGCATAGGGTTTTTT
TTTTAGGTTTCCTTTCATCTTGCATTTCAAAGTGTAAACACAAATAATATTTTAGGGTTG
AACATTTTCTCTGTTCTAGTTAAAGTAGGTTAAATATTAAATGACATAACTTAAAAATCA
CATATTAATAACTCAAGTGCATAACATATCCATTACTTCTTCACTTTACCCTTATATATG
CCCCCTTTGGTTTACGCGCGACAAACCCCCCTACCCCCTACGCTCAGCAAATCCAGTTAT
CCTTGTCAAACCCCTAAACCAAGGAAGGTTCGAGAACGTGCGTGCTAACAAGTTGGGATA
TGGGTTAGCCATCCGCGTTGTATATATATACATGCACATTGCGTTTATATATCGCGCAAA
ACCCCCAAATATTAGCCTATTATACTCTACTGAAATTCTTGACGACTTTTTAATGCTAAA
AAAT
