# Supplementary material for: Genetic structure of two sympatric gudgeon fishes (Xenophysogobio boulengeri and X. nudicorpa) in the upper reaches of Yangtze River Basin
Source: PeerJ. 2019 Aug 6;7:e7393. doi: 10.7717/peerj.7393 (PMC6688597; doi:10.7717/peerj.7393)
Supplement: Supplemental Information 17 — Raw data of Xenophysogobio boulengeri from five populations based Cyt b data. [file peerj-07-7393-s017.fas]

>Hap_1
AGTTGACCTACCAACACCATCCAATATCTCAGCATGATGAAACTTCGGATCCTTGCTAGGATTATGCCTAATCGCACAAATCCTAACAGGACTCTTCCTAGCCATGCACTACACCTCAGACATCTCAACCGCATTCTCATCAGTAGCCCACATCTGCCGAGATGTTAATTATGGTTGACTTATTCGAAATTTACACGCCAACGGAGCATCATTCTTCTTTATCTGCATTTATATACACGTGGCCCGAGGACTATATTACGGATCCTACCTCTACAAAGAGACTTGAAACATTGGGGTAGTACTCCTTTTATTAGTTATAATGACAGCCTTTGTAGGATATGTTCTTCCATGAGGGCAGATATCATTTTGAGGTGCTACAGTAATCACAAACCTATTATCAGCGGTACCTTACATAGGAAACACACTTGTCCAATGAATCTGAGGGGGCTTCTCAGTTGATAACGCAACCCTAACACGATTCTTCGCATTCCACTTTCTACTGCCCTTCATCGTTGCCGCCGCAACCCTTCTCCACCTACTATTTTTACACGAGACAGGATCAAATAACCCAGCCGGCTTAAATTCTGACGCGGATAAAATCTCATTCCACCCATACTTCTCATATAAAGACCTACTAGGCTTCGTATTAATACTCCTAGCACTTACATCACTAGCACTATTTTCTCCTAACCTATTAGGAGACCCAGACAATTTTACACCCGCCAACCCCATAGTCACCCCGCCGCACATTAAACCAGAATGATACTTCCTATTTGCCTACGCCATTTTACGCTCTATCCCAAATAAACTAGGAGGTGTTCTCGCATTATTATTCTCAATCCTAGTTCTAATAGTAGTTCCAATTTTACACACCTCAAAACAACGAGGACTTACATTTCGACCCCTCACCCAATTCTTATTCTGAACCCTGGTGGCAGACATATTGATCCTAACATGAATTGGTGGAATACCTGTAGAACACCCTTATATTGTT
>Hap_2
AGTTGACCTACCAACACCATCCAATATCTCAGCATGATGAAACTTCGGATCCTTGCTAGGATTATGCCTAATCGCACAAATCCTAACAGGACTCTTCCTAGCCATGCACTACACCTCAGACATCTCAACCGCATTCTCATCAGTAGCCCACATCTGCCGAGATGTTAATTATGGTTGACTTATTCGAAATTTACACGCCAACGGAGCATCATTCTTCTTTATCTGCATTTATATACACGTGGCCCGAGGACTATATTACGGATCCTACCTCTACAAAGAGACTTGAAACATTGGGGTAGTACTCCTTTTATTAGTTATAATGACGGCCTTTGTAGGATATGTTCTTCCATGAGGACAGATATCATTTTGAGGTGCTACAGTAATCACAAACCTATTATCAGCGGTACCTTACATAGGAAACACACTTGTCCAATGAATCTGAGGGGGCTTCTCAGTTGATAACGCAACCCTAACACGATTCTTCGCATTCCACTTTCTACTGCCCTTCATCGTTGCCGCCGCAACCCTTCTCCACCTACTATTTTTACACGAGACAGGATCAAATAACCCGGCCGGCTTAAATTCTGACGCGGATAAAATCTCATTCCACCCATACTTCTCATATAAAGACCTACTAGGCTTCGTATTAATACTCCTAGCACTTACATCACTAGCACTATTTTCTCCTAACCTATTAGGAGACCCAGACAATTTTACACCCGCCAACCCCATAGTCACCCCGCCGCACATTAAACCAGAATGATACTTCCTATTTGCCTACGCCATTTTACGCTCTATCCCAAATAAACTAGGAGGTGTTCTCGCATTATTATTCTCAATCTTAGTTCTAATAGTAGTTCCAATTTTACACACCTCAAAACAACGAGGACTTACATTTCGGCCCCTCACCCAATTCTTATTCTGAACCCTAGTGGCAGACATATTAATCCTAACATGAATTGGTGGAATACCTGTAGAACACCCTTATATTGTT
>Hap_3
AGTTGACCTACCAACACCATCCAATATCTCAGCATGATGAAACTTCGGATCCTTGCTAGGATTATGCCTAATCGCACAAATCCTAACAGGACTCTTCCTAGCCATGCACTACACCTCAGACATCTCAACCGCATTCTCATCAGTAGCCCACATCTGCCGAGATGTTAATTATGGTTGACTTATTCGAAATTTACACGCCAACGGAGCATCATTCTTCTTTATCTGCATTTATATACACGTGGCCCGAGGACTATATTACGGATCCTACCTCTACAAAGAGACTTGAAACATTGGGGTAGTACTCCTTTTATTAGTTATAATAACAGCCTTTGTGGGATATGTTCTTCCATGAGGGCAGATATCATTTTGAGGTGCTACAGTAATCACAAACCTATTATCAGCGGTACCTTACATAGGAAACACACTTGTCCAATGAATCTGAGGGGGCTTCTCAGTTGATAACGCAACCCTAACACGATTCTTCGCATTCCACTTTCTACTGCCCTTCATCGTTGCCGCCGCAACCCTTCTCCACCTACTATTTTTACACGAGACAGGATCAAATAACCCAGCCGGCTTAAATTCTGACGCGGATAAAATCTCATTCCACCCATACTTCTCATATAAAGACCTACTAGGCTTCGTATTAATACTCCTAGCACTTACATCACTAGCACTATTTTCTCCTAACCTATTAGGAGACCCAGACAATTTTACACCCGCCAACCCCATAGTCACCCCGCCGCACATTAAACCAGAATGATACTTCCTATTTGCCTACGCCATTTTACGCTCTATCCCAAATAAACTAGGAGGTGTTCTCGCATTATTATTCTCAATCCTAGTTCTAATAGTAGTTCCAATTTTACACACCTCAAAACAACGAGGACTTACATTTCGACCCCTCACCCAATTCTTATTCTGAACCCTGGTGGCAGACATATTGATCCTAACATGAATTGGTGGAATACCTGTAGAACACCCTTATATTGTT
>Hap_4
AGTTGACCTACCAACACCATCCAATATCTCAGCATGATGAAACTTCGGATCCTTGCTAGGATTATGCCTAATCGCACAAATCCTAACAGGACTCTTCCTAGCCATGCACTACACCTCAGACATCTCAACCGCATTCTCATCAGTAGCCCACATCTGCCGAGATGTTAATTATGGTTGACTTATTCGAAATTTACACGCCAACGGAGCATCATTCTTCTTTATCTGCATTTATATGCACGTGGCCCGAGGACTATATTACGGATCCTACCTCTACAAAGAGACTTGAAACATTGGGGTAGTACTCCTTTTATTAGTTATAATGACAGCCTTTGTAGGATATGTTCTTCCATGAGGGCAGATATCATTTTGAGGTGCTACAGTAATCACAAACCTATTATCAGCGGTACCTTACATAGGAAACACACTTGTCCAATGAATCTGAGGGGGCTTCTCAGTTGATAACGCAACCCTAACACGATTCTTTGCATTCCACTTTCTACTGCCCTTCATCGTTGCCGCCGCAACCCTTCTCCACCTACTATTTTTACACGAGACAGGATCAAATAACCCAGCCGGCTTAAATTCTGACGCGGATAAAATCTCATTCCACCCATACTTCTCATATAAAGACCTACTAGGCTTCGTATTAATACTCCTAGCACTTACATCACTAGCACTATTTTCTCCTAACCTATTAGGAGACCCAGACAATTTTACACCCGCCAACCCCATAGTCACCCCGCCGCACATTAAACCAGAATGATACTTCCTATTTGCCTACGCCATTTTACGCTCTATCCCAAATAAACTAGGAGGTGTTCTCGCATTATTATTCTCAATCCTAGTTCTAATAGTAGTTCCAATTTTACACACCTCAAAACAACGAGGACTTACATTTCGGCCCCTCACCCAATTCTTATTCTGAACCCTGGTGGCAGACATATTGATCCTAACATGAATTGGTGGAATACCTGTAGAACACCCTTATATTGTT
>Hap_5
AGTTGACCTACCAACACCATCCAATATCTCAGCATGATGAAACTTCGGATCCTTGCTAGGATTATGCCTAATCGCACAAATCCTAACAGGACTCTTCCTAGCCATGCACTACACCTCAGACATCTCAACCGCATTCTCATCAGTAGCCCACATCTGCCGAGATGTTAATTATGGTTGACTTATTCGAAATTTACACGCCAACGGAGCATCATTCTTCTTTATCTGCATTTATATACACGTGGCCCGAGGACTATATTACGGATCCTACCTCTACAAAGAGACTTGAAACATTGGGGTAGTACTCCTTTTATTAGTTATAATGACGGCCTTTGTAGGATATGTTCTTCCATGAGGGCAGATATCATTTTGAGGTGCTACAGTAATCACAAACCTATTATCAGCGGTACCTTACATAGGAAACACACTTGTCCAATGAATCTGAGGGGGCTTCTCAGTTGATAACGCAACCCTAACACGATTCTTCGCATTCCACTTTCTACTGCCCTTCATCGTTGCCGCCGCAACCCTTCTCCACCTACTATTTTTACACGAGACAGGATCAAATAACCCGGCCGGCTTAAATTCTGACGCGGATAAAATCTCATTCCACCCATACTTCTCATATAAAGACCTACTAGGCTTCGTATTAATACTCCTAGCACTTACATCACTAGCACTATTTTCTCCTAACCTATTAGGAGACCCAGACAATTTTACACCCGCCAACCCCATAGTCACCCCGCCGCACATTAAACCAGAATGATACTTCCTATTTGCCTACGCCATTTTACGCTCTATCCCAAATAAACTAGGAGGTGTTCTCGCATTATTATTCTCAATCTTAGTTCTAATAGTAGTTCCAATTTTACACACCTCAAAACAACGAGGACTTACATTTCGACCCCTCACCCAATTCTTATTCTGAACCCTAGTGGCAGACATATTGATCCTAACATGAATTGGTGGAATACCTGTAGAACACCCTTATATTGTT
>Hap_6
AGTTGACCTACCAACACCATCCAATATCTCAGCATGATGAAACTTCGGATCCTTGCTAGGATTATGCCTAATCGCACAAATCCTAACAGGACTCTTCCTAGCCATGCACTACACCTCAGACATCTCAACCGCATTCTCATCAGTAGCCCACATCTGCCGAGATGTTAATTATGGTTGACTTATTCGAAATTTACACGCCAACGGAGCATCATTCTTCTTTATCTGTATTTATATACACGTGGCCCGAGGACTATATTACGGATCCTACCTCTACAAAGAGACTTGAAACATTGGGGTAGTACTCCTTTTATTAGTTATAATGACGGCCTTTGTAGGATATGTTCTTCCATGAGGGCAGATATCATTTTGAGGTGCTACAGTAATCACAAACCTATTATCAGCGGTACCTTACATAGGAAACACACTTGTCCAATGAATCTGAGGGGGCTTCTCAGTTGATAACGCAACCCTAACACGATTCTTCGCATTCCACTTTCTACTGCCCTTCATCGTTGCCGCCGCAACCCTTCTCCACCTACTATTTTTACACGAGACAGGATCAAATAACCCGGCCGGCTTAAATTCTGACGCGGATAAAATCTCATTCCACCCATACTTCTCATATAAAGACCTACTAGGCTTCGTATTAATACTCCTAGCACTTACATCACTAGCACTATTTTCTCCTAACCTATTAGGAGACCCAGACAATTTTACACCCGCCAACCCCATAGTCACCCCGCCGCACATTAAACCAGAATGATACTTCCTATTTGCCTACGCCATTTTACGCTCTATCCCAAATAAACTAGGAGGTGTTCTCGCATTATTATTCTCAATCTTAGTTCTAATAGTAGTTCCAATTTTACACACCTCAAAACAACGAGGACTTACATTTCGACCCCTCACCCAATTCTTATTCTGAACCCTAGTGGCAGACATATTGATCCTAACATGAATTGGTGGAATACCTGTAGAACACCCTTATATTGTT
>Hap_7
AGTTGACCTACCAACACCATCCAATATCTCAGCATGATGAAACTTCGGATCCTTGCTAGGATTATGCCTAATCGCACAAATCCTAACAGGACTCTTCCTAGCCATGCACTACACCTCAGACATCTCAACCGCATTCTCATCAGTAGCCCACATCTGCCGAGATGTTAATTATGGTTGACTTATTCGAAATTTACACGCCAACGGAGCATCATTCTTCTTTATCTGCATTTATATACACGTGGCCCGAGGACTATATTACGGATCCTACCTCTACAAAGAGACTTGAAACATTGGGGTAGTACTCCTTTTATTAGTTATAATGACGGCCTTTGTAGGATATGTTCTTCCATGAGGGCAGATATCATTTTGAGGTGCTACAGTAATCACAAACCTATTATCAGCGGTACCTTACATAGGAAACACACTTGTCCAATGAATCTGAGGGGGCTTCTCAGTTGATAACGCAACCCTAACACGATTCTTCGCATTCCACTTTCTACTGCCCTTCATCGTTGCCGCCGCAACCCTTCTCCACCTACTATTTTTACACGAAACAGGATCAAATAACCCGGCCGGCTTAAATTCTGACGCGGATAAAATCTCATTCCACCCATACTTCTCATATAAAGACCTACTAGGCTTCGTATTAATACTCCTAGCACTTACATCACTAGCACTATTTTCTCCTAACCTATTAGGAGACCCAGACAATTTTACACCCGCCAACCCCATAGTCACCCCGCCGCACATTAAACCAGAATGATACTTCCTATTTGCCTACGCCATTTTACGCTCTATCCCAAATAAACTAGGAGGTGTTCTCGCATTATTATTCTCAATCTTAGTTCTAATAGTAGTTCCAATTTTACACACCTCAAAACAACGAGGACTTACATTTCGGCCCCTCACCCAATTCTTATTCTGAACCCTAGTGGCAGACATATTGATCCTAACATGAATTGGTGGAATACCTGTAGAACACCCTTATATTGTT
>Hap_8
AGTTGACCTACCAACACCATCCAATATCTCAGCATGATGAAACTTCGGATCCTTGCTAGGATTATGCCTAATCGCACAAATCCTAACAGGACTCTTCCTAGCCATGCACTACACCTCAGACATCTCAACCGCATTCTCATCAGTAGCCCACATCTGCCGAGATGTTAATTATGGTTGACTTATTCGAAATTTACACGCCAACGGAGCATCATTCTTCTTTATCTGCATTTATATACACGTGGCCCGAGGACTATATTACGGATCCTACCTCTACAAAGAGACTTGAAACATTGGGGTAGTACTCCTTTTATTAGTTATAATGACGGCCTTTGTAGGATATGTTCTTCCATGAGGGCAGATATCATTTTGAGGTGCTACAGTAATCACAAACCTATTATCAGCGGTACCTTACATAGGAAACACACTTGTCCAATGAATCTGAGGGGGCTTCTCAGTTGATAACGCAACCCTAACACGATTCTTCGCATTCCACTTTCTACTGCCCTTCATCGTTGCCGCCGCAACCCTTCTCCACCTACTATTTTTACACGAGACAGGATCAAATAACCCGGCCGGCTTAAATTCTGACGCGGATAAAATCTCATTCCACCCATACTTCTCATATAAAGACCTACTAGGCTTCGTACTAATACTCCTAGCACTTACATCACTAGCACTATTTTCTCCTAACCTATTAGGAGACCCAGACAATTTTACACCCGCCAACCCCATAGTCACCCCGCCGCACATTAAACCAGAATGATACTTCCTATTTGCCTACGCCATTTTACGCTCTATCCCAAATAAACTAGGAGGTGTTCTCGCATTATTATTCTCAATCTTAGTTCTAATAGTAGTTCCAATTTTACACACCTCAAAACAACGAGGACTTACATTTCGACCCCTCACCCAATTCTTATTCTGAACCCTAGTGGCAGACATATTGATCCTAACATGAATTGGTGGAATACCTGTAGAACACCCTTATATTGTT
>Hap_9
AGTTGACCTACCAACACCATCCAATATCTCAGCATGATGAAACTTCGGATCCTTGCTAGGATTATGCCTAATCGCACAAATCCTAACAGGACTCTTCCTAGCCATGCACTACACCTCAGACATCTCAACCGCATTCTCATCAGTAGCCCACATCTGCCGAGATGTTAATTATGGTTGACTTATTCGAAATTTACACGCCAACGGAGCATCATTCTTCTTTATCTGCATTTATATACACGTAGCCCGAGGACTATATTACGGATCCTACCTCTACAAAGAGACTTGAAACATTGGGGTAGTACTCCTTTTATTAGTTATAATGACGGCCTTTGTAGGATATGTTCTTCCATGAGGGCAGATATCATTTTGAGGTGCTACAGTAATCACAAACCTATTATCAGCGGTACCTTACATAGGAAACACACTTGTCCAATGAATCTGAGGGGGCTTCTCAGTTGATAACGCAACCCTAACACGATTCTTCGCATTCCACTTTCTACTGCCCTTCATCGTTGCCGCCGCAACCCTTCTCCACCTACTATTTTTACACGAGACAGGATCAAATAACCCGGCCGGCTTAAATTCTGACGCGGATAAAATCTCATTCCACCCATACTTCTCATATAAAGACCTACTAGGCTTCGTATTAATACTCCTAGCACTTACATCACTAGCACTATTTTCTCCTAACCTATTAGGAGACCCAGACAATTTTACACCCGCCAACCCCATAGTCACCCCGCCGCACATTAAACCAGAATGATACTTCCTATTTGCCTACGCCATTTTACGCTCTATCCCAAATAAACTAGGAGGTGTTCTCGCATTATTATTCTCAATCTTAGTTCTAATAGTAGTTCCAATTTTACACACCTCAAAACAACGAGGACTTACATTTCGACCCCTCACCCAATTCTTATTCTGAACCCTAGTGGCAGACATATTGATCCTAACATGAATTGGTGGAATACCTGTAGAACACCCTTATATTGTT
>Hap_10
AGTTGACCTACCAACACCATCCAATATCTCAGCATGATGAAACTTCGGATCCTTGCTAGGATTATGCCTAATCGCACAAATCCTAACAGGACTCTTCCTAGCCATGCACTACACCTCAGACATCTCAACCGCATTCTCATCAGTAGCCCACATCTGCCGAGATGTTAATTATGGTTGACTTATTCGAAATTTACACGCCAACGGAGCATCATTCTTCTTTATCTGCATTTATATACACGTGGCCCGAGGACTATATTACGGATCCTACCTCTACAAAGAGACTTGAAACATTGGGGTAGTACTCCTTTTATTAGTTATAATGACGGCCTTTGTAGGATATGTTCTCCCATGAGGGCAGATATCATTTTGAGGTGCTACAGTAATCACAAACCTATTATCAGCGGTACCTTACATAGGAAACACACTTGTCCAATGAATCTGAGGGGGCTTCTCAGTTGATAACGCAACCCTAACACGATTCTTCGCATTCCACTTTCTACTGCCCTTCATCGTTGCCGCCGCAACCCTTCTCCACCTACTATTTTTACACGAGACAGGATCAAATAACCCGGCCGGCTTAAATTCTGACGCGGATAAAATCTCATTCCACCCATACTTCTCATATAAAGACCTACTAGGCTTCGTATTAATACTCCTAGCACTTACATCACTAGCACTATTTTCTCCTAACCTATTAGGAGACCCAGACAATTTTACACCCGCCAACCCCATAGTCACCCCGCCGCACATTAAACCAGAATGATACTTCCTATTTGCCTACGCCATTTTACGCTCTATCCCAAATAAACTAGGAGGTGTTCTCGCATTATTATTCTCAATCTTAGTTCTAATAGTAGTTCCAATTTTACACACCTCAAAACAACGAGGACTTACATTTCGACCCCTCACCCAATTCTTATTCTGAACCCTAGTGGCAGACATATTGATCCTAACATGAATTGGTGGAATACCTGTAGAACACCCTTATATTGTT
>Hap_11
AGTTGACCTACCAACACCATCCAATATCTCAGCATGATGAAATTTCGGATCCTTGCTAGGATTATGCCTAATCGCACAAATCCTAACAGGACTCTTCCTAGCCATGCACTACACCTCAGACATCTCAACCGCATTCTCATCAGTAGCCCACATCTGCCGAGATGTTAATTATGGTTGACTTATTCGAAATTTACACGCCAACGGAGCATCATTCTTCTTTATCTGCATTTATATACACGTGGCCCGAGGACTATATTACGGATCCTACCTCTACAAAGAGACTTGAAACATTGGGGTAGTACTCCTTTTATTAGTTATAATGACGGCCTTTGTAGGATATGTTCTCCCATGAGGGCAGATATCATTTTGAGGTGCTACAGTAATCACAAACCTATTATCAGCGGTACCTTACATAGGAAACACACTTGTCCAATGAATCTGAGGGGGCTTCTCAGTTGATAACGCAACCCTAACACGATTCTTCGCATTCCACTTTCTACTGCCCTTCATCGTTGCCGCCGCAACCCTTCTCCACCTACTATTTTTACACGAGACAGGATCAAATAACCCGGCCGGCTTAAATTCTGACGCGGATAAAATCTCATTCCACCCATACTTCTCATATAAAGACCTACTAGGCTTCGTATTAATACTCCTAGCACTTACATCACTAGCACTATTTTCTCCTAACCTATTAGGAGACCCAGACAATTTTACACCCGCCAACCCCATAGTCACCCCGCCGCACATTAAACCAGAATGATACTTCCTATTTGCCTACGCCATTTTACGCTCTATCCCAAATAAACTAGGAGGTGTTCTCGCATTATTATTCTCAATCTTAGTTCTAATAGTAGTTCCAATTTTACACACCTCAAAACAACGAGGACTTACATTTCGGCCCCTCACCCAATTCTTATTCTGAACCCTAGTGGCAGACATATTGATCCTAACATGAATTGGTGGAATACCTGTAGAACACCCTTATATTGTT
>Hap_12
AGTTGACCTACCAACACCATCCAATATCTCAACATGATGAAACTTCGGATCCTTGCTAGGATTATGCCTAATCGCACAAATCCTAACAGGACTCTTCCTAGCCATGCACTACACCTCAGACATCTCAACCGCATTCTCATCAGTAGCCCACATCTGCCGAGATGTTAATTATGGTTGACTTATTCGAAATTTACACGCCAACGGAGCATCATTCTTCTTTATCTGCATTTATATACACGTGGCCCGAGGACTATATTACGGATCCTACCTCTACAAAGAGACTTGAAACATTGGGGTAGTACTCCTTTTATTAGTTATAATGACGGCTTTTGTAGGATATGTTCTTCCATGAGGGCAGATATCATTTTGAGGTGCTACAGTAATCACAAACCTATTATCAGCGGTACCTTACATAGGAAACACACTTGTCCAATGAATCTGAGGGGGCTTCTCAGTTGATAACGCAACCCTAACACGATTCTTCGCATTCCACTTTCTACTGCCCTTCATCGTTGCCGCCGCAACCCTTCTCCACCTACTATTTTTACACGAGACAGGATCAAATAACCCGGCCGGCTTAAATTCTGACGCGGATAAAATCTCATTCCACCCATACTTCTCATATAAAGACCTACTAGGCTTCGTATTAATACTCCTAGCACTTACATCACTAGCACTATTTTCTCCTAACCTATTAGGAGACCCAGACAATTTTACACCCGCCAACCCCATAGTCACCCCGCCGCACATTAAACCAGAATGATACTTCCTATTTGCCTACGCCATTTTACGCTCTATCCCAAATAAACTAGGAGGTGTTCTCGCATTATTATTCTCAATCTTAGTTCTAATAGTAGTTCCAATTTTACACACCTCAAAACAACGAGGACTTACATTTCGACCCCTCACCCAATTCTTATTCTGAACCCTAGTGGCAGACATATTGATCCTAACATGAATTGGTGGAATACCTGTAGAACACCCTTATATTGTT
>Hap_13
AGTTGACCTACCAACACCATCCAATATCTCAGCATGATGAAACTTCGGATCCTTGCTAGGATTATGCCTAATCGCACAAATCCTAACAGGACTCTTCCTAGCCATGCACTACACCTCAGACATCTCAACCGCATTCTCATCAGTAGCCCACATCTGCCGAGATGTTAATTATGGTTGACTTATTCGAAATTTACACGCCAACGGAGCATCATTCTTCTTTATCTGCATTTATATACACGTGGCCCGAGGACTATATTACGGATCCTACCTCTACAAAGAGACTTGAAACATTGGGGTAGTACTCCTTTTATTAGTTATAATGACGGCCTTTGTAGGATATGTTCTTCCATGAGGGCAGATATCATTTTGAGGTGCTACAGTAATCACAAACCTATTATCAGCGGTACCTTACATAGGAAACACACTTGTCCAATGAATCTGAGGGGGCTTCTCAGTTGATAACGCAACCCTAACACGATTCTTCGCATTCCACTTTCTACTGCCCTTCATCGTTGCCGCCGCAACCCTTCTCCACCTACTATTTTTACACGAGACAGGATCAAATAACCCGGCCGGCTTAAATTCTGACGCGGATAAAATCTCATTCCACCCATACTTCTCATATAAAGACCTACTAGGCTTCGTATTAATACTCCTAGCACTTACATCACTAGCACTATTTTCTCCTAACCTATTAGGAGATCCAGACAATTTTACACCCGCCAACCCCATAGTCACCCCGCCGCACATTAAACCAGAATGATACTTCCTATTTGCCTACGCCATTTTACGCTCTATCCCAAATAAACTAGGAGGTGTTCTCGCATTATTATTCTCAATCTTAGTTCTAATAGTAGTTCCAATTTTACACACCTCAAAACAACGAGGACTTACATTTCGACCCCTCACCCAATTCTTATTCTGAACCCTAGTGGCAGACATATTAATCCTAACATGAATTGGTGGAATACCTGTAGAACACCCTTATATTGTT
>Hap_14
AGTTGACCTACCAACACCATCCAATATCTCAGCATGATGAAACTTCGGATCCTTGCTAGGATTATGCCTAATCGCACAAATCCTAACAGGACTCTTCCTAGCCATGCACTACACCTCAGACATCTCAACCGCATTCTCATCAGTAGCCCACATCTGCCGAGATGTTAATTATGGTTGACTTATTCGAAATTTACACGCCAACGGAGCATCATTCTTCTTTATCTGCATTTATATACACGTGGCCCGAGGACTATATTACGGATCCTACCTCTACAAAGAGACTTGAAACATTGGGGTAGTACTCCTTTTATTAGTTATAATGACGGCCTTTGTAGGATATGTTCTCCCATGAGGGCAGATATCATTTTGAGGTGCTACAGTAATCACAAACCTATTATCAGCGGTACCTTACATAGGAAACACACTTGTCCAATGAATCTGAGGGGGCTTCTCAGTTGATAACGCAACCCTAACACGATTCTTCGCATTCCACTTTCTACTGCCCTTCATCGTTGCCGCCGCAACCCTTCTCCACCTACTATTTTTACACGAGACAGGATCAAATAACCCGGCCGGCTTAAATTCTGACGCGGATAAAATCTCATTCCACCCATACTTCTCATATAAAGACCTACTAGGCTTCGTATTAATACTCCTAGCACTTACATCACTAGCACTATTTTCTCCTAACCTATTAGGAGACCCAGACAATTTTACACCCGCCAACCCCATAGTCACCCCGCCGCACATTAAACCAGAATGATATTTCCTATTTGCCTACGCCATTTTACGCTCTATCCCAAATAAACTAGGAGGTGTTCTCGCATTATTATTCTCAATCTTAGTTCTAATAGTAGTTCCAATTTTACACACCTCAAAACAACGAGGACTTACATTTCGACCCCTCACCCAATTCTTATTCTGAACCCTAGTGGCAGACATATTGATCCTAACATGAATTGGTGGAATACCTGTAGAACACCCTTATATTGTT
>Hap_15
AGTTGACCTACCAACACCATCCAATATCTCAGCATGATGAAACTTCGGATCCTTGCTAGGATTATGCCTAATCGCACAAATCCTAACAGGACTCTTCCTAGCCATGCACTACACCTCAGACATCTCAACCGCATTCTCATCAGTAGCCCACATCTGCCGAGATGTTAATTATGGTTGACTTATTCGAAATTTACACGCCAACGGAGCATCATTCTTCTTTATCTGCATTTATATACACGTGGCCCGAGGACTATATTACGGATCCTACCTCTACAAAGAGACTTGAAACATTGGGGTAGTACTCCTTTTATTAGTTATAATGACGGCCTTTGTAGGATATGTTCTTCCATGAGGGCAGATATCATTTTGAGGTGCTACAGTAATCACAAACCTATTATCAGCGGTACCTTACATAGGAAACACACTTGTCCAATGAATCTGAGGGGGCTTCTCAGTTGATAACGCAACCCTAACACGATTCTTCGCATTCCACTTTCTACTGCCCTTCATCGTTGCCGCCGCAACCCTTCTCCACCTACTATTTTTACACGAGACAGGATCAAATAACCCGGCCGGCTTAAATTCTGACGCGGATAAAATCTCATTCCACCCATACTTCTCATATAAAGACCTACTAGGCTTCGTATTAATACTCCTAGCACTTACATCACTAGCACTATTTTCTCCTAACCTATTAGGAGACCCAGACAATTTTACACCCGCCAACCCCATAGTCACCCCGCCGCACATTAAACCAGAATGATACTTCCTATTTGCCTACGCCATTTTACGCTCTATCCCAAATAAACTAGGAGGTGTTCTTGCATTATTATTCTCAATCTTAGTTCTAATAGTAGTTCCAATTTTACACACCTCAAAACAACGAGGACTTACATTTCGACCCCTCACCCAATTCTTATTCTGAACCCTAGTGGCAGACATATTGATCCTAACATGAATTGGTGGAATACCTGTAGAACACCCTTATATTGTT
>Hap_16
AGTTGACCTACCAACACCATCCAATATCTCAGCATGATGAAACTTCGGATCCTTGCTAGGATTATGCCTAATCGCACAAATCCTAACAGGACTCTTCCTAGCCATGCACTACACCTCAGACATCTCAACCGCATTCTCATCAGTAGCCCACATCTGCCGAGATGTTAATTATGGTTGACTTATTCGAAATTTACACGCCAACGGAGCATCATTCTTCTTTATCTGCATTTATATACACGTGGCCCGAGGACTATATTACGGATCCTACCTCTACAAAGAGACTTGAAACATTGGGGTAGTACTCCTTTTATTAGTTATAATGACGGCCTTTGTAGGATATGTTCTTCCATGAGGACAGATATCATTTTGAGGTGCTACAGTAATCACAAACCTATTATCAGCGGTACCTTACATAGGAAACACACTTGTCCAATGAATCTGAGGGGGCTTCTCAGTTGATAACGCAACCCTAACACGATTCTTCGCATTCCACTTTCTACTGCCCTTCATCGTTGCCGCCGCAACCCTTCTCCACCTACTATTTTTACACGAGACAGGATCAAATAACCCGGCCGGCTTAAATTCTGACGCGGATAAAATCTCATTCCACCCATACTTCTCATATAAAGACCTACTAGGCTTCGTATTAATACTCCTAGCACTTACATCACTAGCACTATTTTCTCCTAACCTATTAGGAGACCCAGACAATTTTACACCCGCCAACCCCATAATCACCCCGCCGCACATTAAACCAGAATGATACTTCCTATTTGCCTACGCCATTTTACGCTCTATCCCAAATAAACTAGGAGGTGTTCTCGCATTATTATTCTCAATCTTAGTTCTAATAGTAGTTCCAATTTTACACACCTCAAAACAACGAGGACTTACATTTCGACCCCTCACCCAATTCTTATTCTGAACCCTAGTGGCAGACATATTGATCCTAACATGAATTGGTGGAATACCTGTAGAACACCCTTATATTGTT
>Hap_17
AGTTGACCTACCAACACCATCCAATATCTCAGCATGATGAAACTTCGGATCCTTGCTAGGATTATGCCTAATCGCACAAATCCTAACAGGACTCTTCCTAGCCATGCACTACACCTCAGACATCTCAACCGCATTCTCATCAGTAGCCCACATCTGCCGAGATGTTAATTATGGTTGACTTATTCGAAATTTACACGCCAACGGAGCATCATTCTTCTTTATCTGCATTTATATACACGTGGCCCGAGGACTATATTACGGATCCTACCTCTACAAAGAGACTTGAAACATTGGGGTAGTACTCCTTTTATTAGTTATAATGACGGCCTTTGTAGGATATGTTCTCCCATGAGGGCAGATATCATTTTGAGGTGCTACAGTAATCACAAACCTATTATCAGCGGTACCTTACATAGGAAACACACTTGTCCAATGAATCTGAGGGGGCTTCTCAGTTGATAACGCAACCCTAACACGATTCTTCGCATTCCACTTTCTACTGCCCTTCATCGTTGCCGCCGCAACCCTTCTCCACCTACTATTTTTACACGAGACAGGATCAAATAACCCGGCCGGCTTAAATTCTGACGCGGATAAAATCTCATTCCACCCATACTTCTCATATAAAGACCTACTAGGCTTCGTATTAATACTCCTAGCACTTACATCACTAGCACTATTTTCTCCTAACCTATTAGGAGACCCAGACAATTTTACACCCGCCAACCCCATAGTCACCCCGCCGCACATTAAACCAGAATGATACTTCCTATTTGCCTACGCCATTTTACGCTCTATCCCAAATAAACTAGGAGGTGTTCTCGCACTATTATTCTCAATCTTAGTTCTAATAGTAGTTCCAATTTTACACACCTCAAAACAACGAGGACTTACATTTCGACCCCTCACCCAATTCTTATTCTGAACCCTGGTGGCAGACATATTGATCCTAACATGAATTGGTGGAATACCTGTAGAACACCCTTATATTGTT
>Hap_18
AGTCGACCTACCAACACCATCCAATATCTCAGCATGATGAAACTTCGGATCCTTGCTAGGATTATGCCTAATCGCACAAATCCTAACAGGACTCTTCCTAGCCATGCACTACACCTCAGACATCTCAACCGCATTCTCATCAGTAGCCCACATCTGCCGAGATGTTAATTATGGTTGACTTATTCGAAATTTACACGCCAACGGAGCATCATTCTTCTTTATCTGCATTTATATACACGTGGCCCGAGGACTATATTACGGATCCTACCTCTACAAAGAGACTTGAAACATTGGGGTAGTACTCCTTTTATTAGTTATAATGACAGCCTTTGTAGGATATGTTCTTCCATGAGGGCAGATATCATTTTGAGGTGCTACAGTAATCACAAACCTATTATCAGCGGTACCTTACATAGGAAACACACTTGTCCAATGAATCTGAGGGGGCTTCTCAGTTGATAACGCAACCCTAACACGATTCTTCGCATTCCACTTTCTACTGCCCTTCATCGTTGCCGCCGCAACCCTTCTCCACCTACTATTTTTACACGAGACAGGATCAAATAACCCAGCCGGCTTAAATTCTGACGCGGATAAAATCTCATTCCACCCATACTTCTCATATAAAGACCTACTAGGCTTCGTATTAATACTCCTAGCACTTACATCACTAGCACTATTTTCTCCTAACCTATTAGGAGACCCAGACAATTTTACACCCGCCAACCCCATAGTCACCCCGCCGCACATTAAACCAGAATGATACTTCCTATTTGCCTACGCCATTTTACGCTCTATCCCAAATAAACTAGGAGGTGTTCTCGCATTATTATTCTCAATCCTAGTTCTAATAGTAGTTCCAATTTTACACACCTCAAAACAACGAGGACTTACATTTCGACCCCTCACCCAATTCTTATTCTGAACCCTGGTGGCAGACATATTGATCCTAACATGAATTGGTGGAATACCTGTAGAACACCCTTATATTGTT
>Hap_19
AGTTGACCTACCAACACCATCCAATATCTCAGCATGATGAAACTTCGGATCCTTGCTAGGATTATGCCTAATCGCACAAATCCTAACAGGACTCTTCCTAGCCATGCACTACACCTCAGACATCTCAACCGCATTCTCATCAGTAGCCCACATCTGCCGAGATGTTAATTATGGTTGACTTATTCGAAATTTACACGCCAACGGAGCATCATTTTTCTTTATCTGCATTTATATACACGTGGCCCGAGGACTATATTACGGATCCTACCTCTACAAAGAGACTTGAAACATTGGGGTAGTACTCCTTTTATTAGTTATAATGACGGCCTTTGTAGGATATGTTCTTCCATGAGGGCAGATATCATTTTGAGGTGCTACAGTAATCACAAACCTATTATCAGCGGTACCTTACATAGGAAACACACTTGTCCAATGAATCTGAGGGGGCTTCTCAGTTGATAACGCAACCCTAACACGATTCTTCGCATTCCACTTTCTACTGCCCTTCATCGTTGCCGCCGCAACCCTTCTCCACCTACTATTTTTACACGAGACAGGATCAAATAACCCGGCCGGCTTAAATTCTGACGCGGATAAAATCTCATTCCACCCATACTTCTCATATAAAGACCTACTAGGCTTCGTATTAATACTCCTAGCACTTACATCACTAGCACTATTTTCTCCTAACCTATTAGGAGACCCAGACAATTTTACACCCGCCAACCCCATAGTCACCCCGCCGCACATTAAACCAGAATGATACTTCCTATTTGCCTACGCCATTTTACGCTCTATCCCAAATAAACTAGGAGGTGTTCTCGCATTATTATTCTCAATCTTAGTTCTAATAGTAGTTCCAATTTTACACACCTCAAAACAACGAGGACTTACATTTCGACCCCTCACCCAATTCTTATTCTGAACCCTAGTGGCAGACATATTGATCCTAACATGAATTGGTGGAATACCTGTAGAACACCCTTATATTGTT
>Hap_20
AGTTGACCTACCAACACCATCCAATATCTCAGCATGATGAAACTTCGGATCCTTGCTAGGATTATGCCTAATCGCACAAATCCTAACAGGACTCTTCCTAGCCATGCACTACACCTCAGACATCTCAACCGCATTCTCATCAGTAGCCCACATCTGCCGAGATGTTAATTATGGTTGACTTATTCGAAATTTACACGCCAACGGAGCATCATTCTTCTTTATCTGCATTTATATACACGTGGCCCGAGGACTATATTACGGATCCTACCTCTACAAAGAGACTTGAAACATTGGGGTAGTACTCCTTTTATTAGTTATAATGACGGCCTTTGTAGGATATGTTCTTCCATGAGGGCAGATATCATTTTGAGGTGCCACAGTAATCACAAACCTATTATCAGCGGTACCTTACATAGGAAACACACTTGTCCAATGAATCTGAGGGGGCTTCTCAGTTGATAACGCAACCCTAACACGATTCTTCGCATTCCACTTTCTACTGCCCTTCATCGTTGCCGCCGCAACCCTTCTCCACCTACTATTTTTACACGAGACAGGATCAAATAACCCGGCCGGCTTAAATTCTGACGCGGATAAAATCTCATTCCACCCATACTTCTCATATAAAGACCTACTAGGCTTCGTATTAATACTCCTAGCACTTACATCACTAGCACTATTTTCTCCTAACCTATTAGGAGACCCAGACAATTTTACACCCGCCAACCCCATAGTCACCCCGCCGCACATTAAACCAGAATGATACTTCCTATTTGCCTACGCCATTTTACGCTCTATCCCAAATAAACTAGGAGGTGTTCTCGCATTATTATTCTCAATCTTAGTCCTAATAGTAGTTCCAATTTTACACACCTCAAAACAACGAGGACTTACATTTCGACCCCTCACCCAATTCTTATTCTGAACCCTAGTGGCAGACATATTGATCCTAACATGAATTGGTGGAATACCTGTAGAACACCCTTATATTGTT
>Hap_21
AGTTGACCTACCAACACCATCCAATATCTCAGCATGATGAAACTTCGGATCCTTGCTAGGATTATGCCTAATCGCACAAATCCTAACAGGACTCTTCCTAGCCATGCACTACACCTCAGACATCTCAACCGCATTCTCATCAGTAGCCCATATCTGCCGAGATGTTAATTATGGTTGACTTATTCGAAATTTACACGCCAACGGAGCATCATTCTTCTTTATCTGCATTTATATACACGTGGCCCGAGGACTATATTACGGATCCTACCTCTACAAAGAGACTTGAAACATTGGGGTAGTACTCCTTTTATTAGTTATAATGACAGCCTTTGTAGGATATGTTCTTCCATGAGGGCAGATATCATTTTGAGGTGCTACAGTAATCACAAACCTATTATCAGCGGTACCTTACATAGGAAACACACTTGTCCAATGAATCTGAGGGGGCTTCTCAGTTGATAACGCAACCCTAACACGATTCTTCGCATTCCACTTTCTACTGCCCTTCATCGTTGCCGCCGCAACCCTTCTCCACCTACTATTTTTACACGAGACAGGATCAAATAACCCAGCCGGCTTAAATTCTGACGCGGATAAAATCTCATTCCACCCATACTTCTCATATAAAGACCTACTAGGCTTCGTATTAATACTCCTAGCACTTACATCATTAGCACTATTTTCTCCTAACCTATTAGGAGACCCAGACAATTTTACACCCGCCAACCCCATAGTCACCCCGCCGCACATTAAACCAGAATGATACTTCCTATTTGCCTACGCCATTTTACGCTCTATCCCAAATAAACTAGGAGGTGTTCTCGCATTATTATTCTCAATCCTAGTTCTAATAGTAGTTCCAATTTTACACACCTCAAAACAACGAGGACTTACATTTCGACCCCTCACCCAATTCTTATTCTGAACCCTGGTGGCAGATATATTGATCCTAACATGAATTGGTGGAATACCTGTAGAACACCCTTATATTGTT
>Hap_22
AGTTGACCTACCAACACCATCCAATATCTCAGCATGATGAAACTTCGGATCCTTGCTAGGATTATGCCTAATCGCACAAATCCTAACAGGACTCTTCCTAGCCATGCACTACACCTCAGACATCTCAACCGCATTCTCATCAGTAGCCCATATCTGCCGAGATGTTAATTATGGTTGACTTATTCGAAATTTACACGCCAACGGAGCATCATTCTTCTTTATCTGCATTTATATACACGTGGCCCGAGGACTATATTACGGATCCTACCTCTACAAAGAGACTTGAAACATTGGGGTAATACTCCTTTTATTAGTTATAATGACAGCCTTTGTAGGATATGTTCTTCCATGAGGGCAGATATCATTTTGAGGTGCTACAGTAATCACAAACCTACTATCAGCGGTACCTTACATAGGAAACACACTTGTCCAATGAATCTGAGGGGGCTTCTCAGTTGATAACGCAACCCTAACACGATTCTTCGCATTCCACTTTCTACTGCCCTTCATCGTTGCCGCCGCAACCCTTCTCCACCTACTATTTTTACACGAGACAGGATCAAATAACCCAGCCGGCTTAAATTCTGACGCGGATAAAATCTCATTCCACCCATACTTCTCATATAAAGACCTACTAGGCTTCGTATTAATACTCCTAGCACTTACATCACTAGCACTATTTTCTCCTAACCTATTAGGAGACCCAGACAATTTTACACCCGCCAACCCCATAGTCACCCCGCCGCACATTAAACCAGAATGATACTTCCTATTTGCCTACGCCATTTTACGCTCTATCCCAAATAAACTAGGAGGTGTTCTCGCATTATTATTCTCAATCCTAGTTCTAATAGTAGTTCCAATTTTACACACCTCAAAACAACGAGGACTTACATTTCGACCCCTCACCCAATTCTTATTCTGAACCCTGGTGGCAGATATATTGATCCTAACATGAATTGGTGGAATACCTGTAGAACACCCTTATATTGTT
>Hap_23
AGTCGACCTACCAACACCATCCAATATCTCAGCATGATGAAACTTCGGATCCTTGCTAGGATTATGCCTAATCGCACAAATCCTAACAGGACTCTTCCTAGCCATGCACTACACCTCAGACATCTCAACCGCATTCTCATCAGTAGCCCACATCTGCCGAGATGTTAATTATGGTTGACTTATTCGAAATTTACACGCCAACGGAGCATCATTCTTCTTTATCTGCATTTATATACACGTGGCCCGAGGACTATATTACGGATCCTACCTCTACAAAGAGACTTGAAACATTGGGGTAGTACTCCTTTTATTAGTTATAATGACGGCCTTTGTAGGATATGTTCTTCCATGAGGACAGATATCATTTTGAGGTGCTACAGTAATCACAAACCTATTATCAGCGGTACCTTACATAGGAAACACACTTGTCCAATGAATCTGAGGGGGCTTCTCAGTTGATAACGCAACCCTAACACGATTCTTCGCATTCCACTTTCTACTGCCCTTCATCGTTGCCGCCGCAACCCTTCTCCACCTACTATTTTTACACGAGACAGGATCAAATAACCCGACCGGCTTAAATTCTGACGCGGATAAAATCTCATTCCACCCATACTTCTCATATAAAGACCTACTAGGCTTCGTATTAATACTCCTAGCACTTACATCACTAGCACTATTTTCTCCTAACCTATTAGGAGACCCAGACAATTTTACACCCGCCAACCCCATAGTCACCCCGCCGCACATTAAACCAGAATGATACTTCCTATTTGCCTACGCCATTTTACGCTCTATCCCAAATAAACTAGGAGGTGTTCTCGCATTATTATTCTCAATCTTAGTTCTAATAGTAGTTCCAATTTTACACACCTCAAAACAACGAGGACTTACATTTCGACCCCTCACCCAATTCTTATTCTGAACCCTAGTGGCAGACATATTAATCCTAACATGAATTGGTGGAATACCTGTAGAACACCCTTATATTGTT
>Hap_24
AGTTGACCTACCAACACCATCCAATATCTCAGCATGATGAAACTTCGGATCCTTGCTAGGATTATGCCTAATCGCACAAATCCTAACAGGACTCTTCCTAGCCATGCACTACACCTCAGACATCTCAACCGCATTCTCATCAGTAGCCCACATCTGCCGAGATGTTAATTATGGTTGACTTATTCGAAATTTACACGCCAACGGAGCATCATTCTTCTTTATCTGCATTTATATACACGTGGCCCGAGGACTATATTACGGATCCTACCTCTACAAAGAGACTTGAAACATTGGGGTAGTACTCCTTTTATTAGTTATAATGACGGCCTTTGTAGGATATGTTCTTCCATGAGGGCAGATATCATTTTGAGGTGCTACAGTAATCACAAACCTATTATCAGCGGTACCTTACATAGGAAACACACTTGTCCAATGAATCTGAGGGGGCTTCTCAGTTGATAACGCAACCCTAACACGATTCTTCGCATTCCACTTTCTACTGCCCTTCATCGTTGCCGCCGCAACCCTTCTCCACCTACTATTTTTACACGAGACAGGATCAAATAACCCGGCCGGCTTAAATTCTGACGCGGATAAAATCTCATTCCACCCATACTTCTCATATAAAGACCTACTAGGCTTCGTATTAATACTCCTAGCACTTACATCACTAGCACTATTTTCTCCTAACCTATTAGGAGACCCAGACAATTTTACACCCGCCAACCCCATAGTCACCCCGCCGCACATTAAACCAGAATGATACTTCCTATTTGCCTACGCCATTTTACGCTCCATCCCAAATAAACTAGGAGGTGTTCTCGCATTATTATTCTCAATCTTAGTTCTAATAGTAGTTCCAATTTTACACACCTCAAAACAACGAGGACTTACATTTCGGCCCCTCACCCAATTCTTATTCTGAACCCTAGTGGCAGACATATTGATCCTAACATGAATTGGTGGAATACCTGTAGAACACCCTTATATTGTT
>Hap_25
AGTTGACCTACCAACACCATCCAATATCTCAGCATGATGAAACTTCGGATCCTTGCTAGGATTATGCCTAATCGCACAAATCCTAACAGGACTCTTCCTAGCCATGCACTACACCTCAGACATCTCAACCGCATTCTCATCAGTAGCCCACATCTGCCGAGATGTTAATTATGGTTGACTTATTCGAAATTTACACGCCAACGGAGCATCATTCTTCTTTATCTGCATTTATATACACGTGGCCCGAGGACTATATTACGGATCCTACCTTTACAAAGAGACTTGAAACATTGGGGTAGTACTCCTTTTATTAGTTATAATGACGGCCTTTGTAGGATATGTTCTTCCATGAGGGCAGATATCATTTTGAGGTGCTACAGTAATCACAAACCTATTATCAGCGGTACCTTACATAGGAAACACACTTGTCCAATGAATCTGAGGGGGCTTCTCAGTTGATAACGCAACCCTAACACGATTCTTCGCATTCCACTTTCTACTGCCCTTCATCGTTGCCGCCGCAACCCTTCTCCACCTACTATTTTTACACGAGACAGGATCAAATAACCCGGCCGGCTTAAATTCTGACGCGGATAAAATCTCATTCCACCCATACTTCTCATATAAAGACCTACTAGGCTTCGTATTAATACTCCTAGCACTTACATCACTAGCACTATTTTCTCCTAACCTATTAGGAGACCCAGACAATTTTACACCCGCCAACCCCATAGTCACCCCGCCGCACATTAAACCAGAATGATACTTCCTATTTGCCTACGCCATTTTACGCTCTATCCCAAATAAACTAGGAGGTGTTCTCGCATTATTATTCTCAATCTTAGTTCTAATAGTAGTTCCAATTTTACACACCTCAAAACAACGAGGACTTACATTTCGACCCCTCACCCAATTCTTATTCTGAACCCTAGTGGCAGACATATTGATCCTAACATGAATTGGTGGAATACCTGTAGAACACCCTTATATTGTT
>Hap_26
AATTGACCTACCAACACCATCCAATATCTCAGCATGATGAAACTTCGGATCCTTGCTAGGATTATGCCTAATCGCACAAATCCTAACAGGACTCTTCCTAGCCATGCACTACACCTCAGACATCTCAACCGCATTCTCATCAGTAGCCCACATCTGCCGAGATGTTAATTATGGTTGACTTATTCGAAATTTACACGCCAACGGAGCATCATTCTTCTTTATCTGCATTTATATACACGTGGCCCGAGGACTATACTACGGATCCTACCTCTACAAAGAGACTTGAAACATTGGGGTAGTACTCCTTTTATTAGTTATAATGACGGCCTTTGTAGGATATGTTCTTCCATGAGGGCAGATATCATTTTGAGGTGCTACAGTAATCACAAACCTATTATCAGCGGTACCTTACATAGGAAACACACTTGTCCAATGAATCTGAGGGGGCTTCTCAGTTGATAACGCAACCCTAACACGATTCTTCGCATTCCACTTTCTACTGCCCTTCATCGTTGCCGCCGCAACCCTTCTCCACCTACTATTTTTACACGAGACAGGATCAAATAACCCGGCCGGCTTAAATTCTGACGCGGATAAAATCTCATTCCACCCATACTTCTCATATAAAGACCTACTAGGCTTCGTATTAATACTCCTAGCACTTACATCACTAGCACTATTTTCTCCTAACCTATTAGGAGACCCAGACAATTTTACACCCGCCAACCCCATAGTCACCCCGCCGCACATTAAACCAGAATGATACTTCCTATTTGCCTACGCCATTTTACGCTCTATCCCAAATAAACTAGGAGGTGTTCTCGCATTATTATTCTCAATCTTAGTTCTAATAGTAGTTCCAATTTTACACACCTCAAAACAACGAGGACTTACATTTCGACCCCTCACCCAATTCTTATTCTGAACCCTAGTGGCAGACATATTGATCCTAACATGAATTGGTGGAATACCTGTAGAACACCCTTATATTGTT
>Hap_27
AGTTGACCTACCAACACCATCCAATATCTCAGCATGATGAAACTTCGGATCCTTGCTAGGATTATGCCTAATCGCACAAATCCTAACAGGACTCTTCCTAGCCATGCACTACACCTCAGACATCTCAACCGCATTCTCATCAGTAGCCCACATCTGCCGAGATGTTAATTATGGTTGACTTATTCGAAATTTACACGCCAACGGAGCATCATTCTTCTTTATCTGCATTTATATACACGTGGCCCGAGGACTATATTACGGATCCTACCTCTACAAAGAGACTTGAAACATTGGGGTAGTACTCCTTTTATTAGTTATAATGACAGCCTTTGTAGGATATGTTCTTCCATGAGGACAGATATCATTTTGAGGTGCTACAGTAATCACAAACCTATTATCAGCGGTACCTTACATAGGAAACACACTTGTCCAATGAATCTGAGGGGGCTTCTCAGTTGATAACGCAACCCTAACACGATTCTTCGCATTCCACTTTCTACTGCCCTTCATCGTTGCCGCCGCAACCCTTCTCCACCTACTATTTTTACACGAGACAGGATCAAATAACCCAGCCGGCTTAAATTCTGACGCGGATAAAATCTCATTCCACCCATACTTCTCATATAAAGACCTACTAGGCTTCGTATTAATACTCCTAGCACTTACATCACTAGCACTATTTTCTCCTAACCTATTAGGAGACCCAGACAATTTTACACCCGCCAACCCCATAGTCACCCCGCCGCACATTAAACCAGAATGATACTTCCTATTTGCCTACGCCATTTTACGCTCTATCCCAAATAAACTAGGAGGTGTTCTCGCATTATTATTCTCAATCCTAGTTCTAATAGTAGTTCCAATTTTACACACCTCAAAACAACGAGGACTTACATTTCGACCCCTCACCCAATTCTTATTCTGAACCCTGGTGGCAGACATATTGATCCTAACATGAATTGGTGGAATACCTGTAGAACACCCTTATATTGTT
>Hap_28
AGTTGACCTACCAACACCATCCAATATCTCAGCATGATGAAACTTCGGATCCTTGCTAGGATTATGCCTAATCGCACAAATCCTAACAGGACTCTTCCTAGCCATGCACTACACCTCAGACATCTCAACCGCATTCTCATCAGTAGCCCACATCTGCCGAGATGTTAATTATGGTTGACTTATTCGAAATTTACACGCCAACGGAGCATCATTCTTCTTTATCTGCATTTATATACACGTGGCCCGAGGACTATATTACGGATCCTACCTCTACAAAGAGACTTGAAACATTGGGGTAGTACTCCTTTTATTAGTTATAATGACGGCCTTTGTAGGATATGTTCTTCCATGAGGGCAGATATCATTTTGAGGTGCTACAGTAATCACAAACCTCTTATCAGCGGTACCTTACATAGGAAACACACTTGTCCAATGAATCTGAGGGGGCTTCTCAGTTGATAACGCAACCCTAACACGATTCTTCGCATTCCACTTTCTACTGCCCTTCATCGTTGCCGCCGCAACCCTTCTCCACCTACTATTTTTACACGAGACAGGATCAAATAACCCGGCCGGCTTAAATTCTGACGCGGATAAAATCTCATTCCACCCATACTTCTCATATAAAGACCTACTAGGCTTCGTATTAATACTCCTAGCACTTACATCACTAGCACTATTTTCTCCTAACCTATTAGGAGACCCAGACAATTTTACACCCGCCAACCCCATAGTCACCCCGCCGCACATTAAACCAGAATGATACTTCCTATTTGCCTACGCCATTTTACGCTCTATCCCAAATAAACTAGGAGGTGTTCTCGCATTATTATTCTCAATCTTAGTTCTAATAGTAGTTCCAATTTTACACACCTCAAAACAACGAGGACTTACATTTCGACCCCTCACCCAATTCTTATTCTGAACCCTAGTGGCAGACATATTGATCCTAACATGAATTGGTGGAATACCTGTAGAACACCCTTATATTATT
>Hap_29
AGTTGACCTACCAACACCATCCAATATCTCAGCATGATGAAACTTCGGATCCTTGCTAGGATTATGCCTAATCGCACAAATCCTAACAGGACTCTTCCTAGCCATGCACTACACCTCAGACATCTCAACCGCATTCTCATCAGTAGCCCACATCTGCCGAGATGTTAATTATGGTTGACTTATTCGAAATTTACACGCCAACGGAGCATCATTCTTCTTTATCTGCATTTATATACACGTGGCCCGAGGACTATATTACGGATCCTACCTCTACAAAGAGACTTGAAACATTGGGGTAGTACTCCTTTTATTAGTTATAATGACGGCCTTTGTAGGATATGTTCTTCCATGAGGGCAGATATCATTTTGAGGTGCTACAGTAATCACAAACCTATTATCAGCGGTACCTTACATAGGAAACACACTTGTCCAATGAATCTGAGGGGGCTTCTCAGTTGATAACGCAACCCTAACACGATTCTTCGCATTCCACTTTCTACTGCCCTTCATCGTTGCCGCCGCAACCCTTCTCCACCTACTATTTTTACACGAGACAGGATCAAATAACCCGGCCGGCTTAAATTCTGACGCGGATAAAATCTCATTCCACCCATACTTCTCATATAAAGACCTACTAGGCTTCGTATTAATACTCCTAGCACTTACATCACTAGCACTATTTTCTCCTAACCTATTAGGAGACCCAGACAATTTTACACCCGCCAACCCCATAGTCACCCCGCCGCACATTAAACCAGAATGATACTTCCTATTTGCCTACGCCATTTTACGCTCTATCCCAAATAAACTAGGAGGTGTTCTCGCATTATTATTCTCAATCTTAGTTCTAATAGTAGTTCCAATTTTACACACCTCAAAACAACGAGGACTTACATTTCGACCCCTCACCCAATTCTTATTCTGAACCCTAGTGGCAGACATATTGATCCTAACATGAATTGGTGGAATACCTGTAGAACACCCTTATATTATT
>Hap_30
AGTTGACCTACCAACACCATCCAATATCTCAGCATGATGAAACTTCGGATCCTTGCTAGGATTATGCCTAATCGCACAAATCCTAACAGGACTCTTCCTAGCCATGCACTACACCTCAGACATCTCAACCGCATTCTCATCAGTAGCCCACATCTGCCGAGATGTTAATTATGGTTGACTTATTCGAAATTTACACGCCAACGGAGCATCATTCTTCTTTATCTGCATTTATATACACGTGGCCCGAGGACTATATTACGGATCCTACCTCTACAAAGAGACTTGAAACATTGGGGTAGTACTCCTTTTATTAGTTATAATGACGGCCTTTGTAGGATATGTTCTCCCATGAGGGCAGATATCATTTTGAGGTGCTACAGTAATCACAAACCTATTATCAGCGGTACCTTACATAGGAAACACACTTGTCCAATGAATCTGAGGGGGCTTCTCAGTTGATAACGCAACCCTAACACGATTCTTCGCATTCCACTTTCTACTGCCCTTCATCGTTGCCGCCGCAACCCTCCTCCACCTACTATTTTTACACGAGACAGGATCAAATAACCCGGCCGGCTTAAATTCTGACGCGGATAAAATCTCATTCCACCCATACTTCTCATATAAAGACCTACTAGGCTTCGTATTAATACTCCTAGCACTTACATCACTAGCACTATTTTCTCCTAACCTATTAGGAGACCCAGACAATTTTACACCCGCCAACCCCATAGTCACCCCGCCGCACATTAAACCAGAATGATACTTCCTATTTGCCTACGCCATTTTACGCTCTATCCCAAATAAACTAGGAGGTGTTCTCGCATTATTATTCTCAATCTTAGTTCTAATAGTAGTTCCAATTTTACACACCTCAAAACAACGAGGACTTACATTTCGACCCCTCACCCAATTCTTATTCTGAACCCTAGTGGCAGACATATTGATCCTAACATGAATTGGTGGAATACCTGTAGAACACCCTTATATTGTT
>Hap_31
AGTTGACCTACCAACACCATCCAATATCTCAGCATGATGAAACTTCGGATCCTTGCTAGGATTATGCCTAATCGCACAAATCCTAACAGGACTCTTCCTAGCCATGCACTACACCTCAGACATCTCAACCGCATTCTCATCAGTAGCCCACATCTGCCGAGATGTTAATTATGGTTGACTTATTCGAAATTTACACGCCAACGGAGCATCATTCTTCTTTATCTGCATTTATATACACGTGGCCCGAGGACTATATTACGGATCCTACCTCTACAAAGAGACTTGAAACATTGGGGTAGTACTCCTTTTATTAGTTATAATGACGGCCTTTGTAGGATATGTTCTTCCATGAGGGCAGATATCATTTTGAGGTGCTACAGTAATCACAAACCTATTATCAGCGGTACCTTACATAGGAAACACACTTGTCCAATGAATCTGAGGGGGCTTCTCAGTTGATAACGCAACCCTAACACGATTCTTCGCATTCCACTTTCTACTGCCCTTCATCGTTGCCGCCGCAACCCTTCTCCACCTACTATTTTTACACGAGACAGGATCAAATAACCCGGCCGGCTTAAATTCTGACGCGGATAAAATCTCATTCCACCCATACTTCTCATATAAAGACCTACTAGGCTTCGTATTAATACTCCTAGCACTTACATCACTAACACTATTTTCTCCTAACCTATTAGGAGACCCAGACAATTTTACACCCGCCAACCCCATAGTCACCCCGCCGCACATTAAACCAGAATGATACTTCCTATTTGCCTACGCCATTTTACGCTCTATCCCAAATAAACTAGGAGGTGTTCTCGCATTATTATTCTCAATCTTAGTTCTAATAGTAGTTCCAATTTTACACACCTCAAAACAACGAGGACTTACATTTCGGCCCCTCACCCAATTCTTATTCTGAACCCTAGTGGCAGACATATTGATCCTAACATGAATTGGTGGAATACCTGTAGAACACCCTTATATTGTT
>Hap_32
AGTTGACCTACCAACACCATCCAATATCTCAGCATGATGAAACTTCGGATCCTTGCTAGGATTATGCCTAATCGCACAAATCCTAACAGGACTCTTCCTAGCCATGCACTACACCTCAGACATCTCAACCGCATTCTCATCAGTAGCCCACATCTGCCGAGATGTTAATTATGGTTGACTTATTCGAAATTTACACGCCAACGGAGCATCATTCTTCTTTATCTGCATTTATATACACGTGGCCCGAGGACTATATTACGGATCCTACCTCTACAAAGAGACTTGAAACATTGGGGTAGTACTCCTTTTATTAGTTATAATGACGGCCTTTGTAGGATATGTTCTTCCATGAGGACAGATATCATTTTGAGGTGCTACAGTAATCACAAACCTATTATCAGCGGTACCTTACATAGGAAACACACTTGTCCAATGAATCTGAGGGGGCTTCTCAGTTGATAACGCAACCCTAACACGATTCTTCGCATTCCACTTTCTACTGCCCTTCATCGTTGCCGCCGCAACCCTTCTCCACCTACTATTTTTACACGAGACAGGATCAAATAACCCGGCCGGCTTAAATTCTGACGCGGATAAAATCTCATTCCACCCATACTTCTCATATAAAGACCTACTAGGCTTCGTATTAATACTCCTAGCACTTACATCACTAGCACTATTTTCTCCTAACCTATTAGGAGACCCAGACAATTTTACACCCGCCAACCCCATAGTCACCCCGCCGCACATTAAACCAGAATGATACTTCCTATTTGCCTACGCCATTTTACGCTCTATCCCAAATAAACTAGGAGGTGTTCTCGCATTATTATTCTCAATCTTAGTTCTAATAGTAGTTCCAATTTTACACACCTCAAAACAACGAGGACTTACATTTCGACCCCTCACCCAATTCTTATTCTGAACCCTAGTGGCAGACATATTGATCCTAACATGAATTGGTGGAATACCTGTAGAACACCCTTATATTGTT
>Hap_33
AGTTGACCTACCAACACCATCCAATATCTCAGCATGATGAAACTTCGGATCCTTGCTAGGATTATGCCTAATCGCACAAATCCTAACAGGACTCTTCCTAGCCATGCACTACACCTCAGACATCTCAACCGCATTCTCATCAGTAGCCCACATCTGCCGAGATGTTAATTATGGTTGACTTATTCGAAATTTACACGCCAACGGAGCATCATTCTTCTTTATCTGCATTTATATACACGTGGCCCGAGGACTATATTACGGATCCTACCTCTACAAAGAGACTTGAAACATTGGGGTAGTACTCCTTTTATTAGTTATAATGACGGCCTTTGTAGGATATGTTCTCCCATGAGGGCAGATATCATTTTGAGGTGCTACAGTAATCACAAACCTATTATCAGCGGTACCTTACATAGGAAACACACTTGTCCAATGAATCTGAGGGGGCTTCTCAGTTGATAACGCAACCCTAACACGATTCTTCGCATTCCACTTTCTACTGCCCTTCATCGTTGCCGCCGCAACCCTTCTCCACCTACTATTTTTACACGAGACAGGATCAAATAACCCGGCCGGCTTAAATTCTGACGCGGATAAAATCTCATTCCACCCATACTTCTCATATAAAGACCTACTAGGCTTCGTATTAATACTCCTAGCACTTACATCACTAGCACTATTTTCTCCTAACCTATTAGGAGACCCAGACAATTTTACACCCGCCAACCCCATAGTCACCCCGCCGCACATTAAACCAGAATGATACTTCCTATTTGCCTACGCCATTTTACGCTCTATCCCAAATAAACTAGGAGGTGTTCTCGCACTATTATTCTCAATCTTAGTTCTAATAGTAGTTCCAATTTTACACACCTCAAAACAACGAGGACTTACATTTCGACCCCTCACCCAATTCTTATTCTGAACCCTAGTGGCAGACATATTGATCCTAACATGAATTGGTGGAATACCTGTAGAACACCCTTATATTGTT
>Hap_34
AGTTGACCTACCAACACCATCCAATATCTCAGCATGATGAAACTTCGGATCCTTGCTAGGATTATGCCTAATCGCACAAATCCTAACAGGACTCTTCCTAGCCATGCACTACACCTCAGACATCTCAACCGCATTCTCATCAGTAGCCCACATCTGCCGAGATGTTAATTATGGTTGACTTATTCGAAATTTACACGCCAACGGAGCATCATTCTTCTTTATCTGCATTTATATACACGTGGCCCGAGGACTATATTACGGATCCTACCTCTACAAAGAGACTTGAAACATTGGGGTAGTACTCCTTTTATTAGTTATAATAACAGCCTTTGTAGGATATGTTCTTCCATGAGGGCAGATATCATTTTGAGGTGCTACAGTAATCACAAACCTATTATCAGCGGTACCTTACATAGGAAACACACTTGTCCAATGAATCTGAGGGGGCTTCTCAGTTGATAACGCAACCCTAACACGATTCTTCGCATTCCACTTTCTACTGCCCTTCATCGTTGCCGCCGCAACCCTTCTCCACCTACTATTTTTACACGAGACAGGATCAAATAACCCAGCCGGCTTAAATTCTGACGCGGATAAAATCTCATTCCACCCATACTTCTCATATAAAGACCTACTAGGCTTCGTATTAATACTCCTAGCACTTACATCACTAGCACTATTTTCTCCTAACCTATTAGGAGACCCAGACAATTTTACACCCGCCAACCCCATAGTCACCCCGCCGCACATTAAACCAGAATGATACTTCCTATTTGCCTACGCCATTTTACGCTCTATCCCAAATAAACTAGGAGGTGTTCTCGCATTATTATTCTCAATCCTAGTTCTAATAGTAGTTCCAATTTTACACACCTCAAAACAACGAGGACTTACATTTCGACCCCTCACCCAATTCTTATTCTGAACCCTGGTGGCAGACATATTGATCCTAACATGAATTGGTGGAATACCTGTAGAACACCCTTATATTGTT
>Hap_35
AGTTGACCTACCAACACCATCCAATATCTCAGCATGATGAAACTTCGGATCCTTGCTAGGATTATGCCTAATCGCACAAATCCTAACAGGACTCTTCCTAGCCATGCACTACACCTCAGACATCTCAACCGCATTCTCATCAGTAGCCCACATCTGCCGAGATGTTAATTATGGTTGACTTATTCGAAATTTACACGCCAACGGAGCATCATTCTTCTTTATCTGCATTTATATACACGTGGCCCGAGGACTATATTACGGATCCTACCTCTACAAAGAGACTTGAAACATTGGGGTAGTACTCCTTTTATTAGTTATAATGACGGCCTTTGTAGGATATGTTCTTCCATGAGGGCAGATATCATTTTGAGGTGCTACAGTAATCACAAACCTATTATCAGCGGTACCTTACATAGGAAACACACTTGTCCAATGAATCTGAGGGGGCTTCTCAGTTGATAACGCAACCCTAACACGATTCTTCGCATTCCACTTTCTACTGCCCTTCATCGTTGCCGCCGCAACCCTTCTCCACCTACTATTTTTACACGAGACAGGATCAAATAACCCGGCCGGCTTAAATTCTGACGCGGATAAAATCTCATTCCACCCATACTTCTCATATAAAGACCTACTAGGCTTCGTATTAATACTCCTAGCACTTACATCACTAGCACTATTTTCTCCTAACCTATTAGGAGACCCAGACAATTTTACACCCGCCAACCCTATAGTCACCCCGCCGCACATTAAACCAGAATGATACTTCCTATTTGCCTACGCCATTTTACGCTCTATCCCAAATAAACTAGGAGGTGTTCTCGCATTATTATTCTCAATCTTAGTTCTAATAGTAGTTCCAATTTTACACACCTCAAAACAACGAGGACTTACATTTCGGCCCCTCACCCAATTCTTATTCTGAACCCTAGTGGCAGACATATTGATCCTAACATGAATTGGTGGAATACCTGTAGAACACCCTTATATTGTT
>Hap_36
AGTTGACCTACCAACACCATCCAATATCTCAGCATGATGAAACTTCGGATCCTTGCTAGGATTATGCCTAATCACACAAATCCTAACAGGACTCTTCCTAGCCATGCACTACACCTCAGACATCTCAACCGCATTCTCATCAGTAGCCCACATCTGCCGAGATGTTAATTATGGTTGACTTATTCGAAATTTACACGCCAACGGAGCATCATTCTTCTTTATCTGCATTTATATACACGTGGCCCGAGGACTATATTACGGATCCTACCTCTACAAAGAGACTTGAAACATTGGGGTAGTACTCCTTTTATTAGTTATAATGACGGCCTTTGTAGGATATGTTCTTCCATGAGGGCAGATATCATTTTGAGGTGCTACAGTAATCACAAACCTATTATCAGCGGTACCTTACATAGGAAACACACTTGTCCAATGAATCTGAGGGGGCTTCTCAGTTGATAACGCAACCCTAACACGATTCTTCGCATTCCACTTTCTACTGCCCTTCATCGTTGCCGCCGCAACCCTTCTCCACCTACTATTTTTACACGAGACAGGATCAAATAACCCGGCCGGCTTAAATTCTGACGCGGATAAAATCTCATTCCACCCATACTTCTCATATAAAGACCTACTAGGCTTCGTATTAATACTCCTAGCACTTACATCACTAGCACTATTTTCTCCTAACCTATTAGGAGACCCAGACAATTTTACACCCGCCAACCCCATAGTCACCCCGCCGCACATTAAACCAGAATGATACTTCCTATTTGCCTACGCCATTTTACGCTCTATCCCAAATAAACTAGGAGGTGTTCTCGCATTATTATTCTCAATCTTAGTTCTAATAGTAGTTCCAATTTTACACACCTCAAAACAACGAGGACTTACATTTCGACCCCTCACCCAATTCTTATTCTGAACCCTAGTGGCAGACATATTGATCCTAACATGAATTGGTGGAATACCTGTAGAACACCCTTATATTATT
>Hap_37
AATTGACCTACCAACACCATCCAATATCTCAGCATGATGAAACTTCGGATCCTTGCTAGGATTATGCCTAATCGCACAAATCCTAACAGGACTCTTCCTAGCCATGCACTACACCTCAGACATCTCAACCGCATTCTCATCAGTAGCCCACATCTGCCGAGATGTTAATTATGGTTGACTTATTCGAAATTTACACGCCAACGGAGCATCATTCTTCTTTATCTGCATTTATATACACGTGGCCCGAGGACTATATTACGGATCCTACCTCTACAAAGAGACTTGAAACATTGGGGTAGTACTCCTTTTATTAGTTATAATGACGGCCTTTGTAGGATATGTTCTTCCATGAGGGCAGATATCATTTTGAGGTGCTACAGTAATCACAAACCTATTATCAGCGGTACCTTACATAGGAAACACACTTGTCCAATGAATCTGAGGGGGCTTCTCAGTTGATAACGCAACCCTAACACGATTCTTCGCATTCCACTTTCTACTGCCCTTCATCGTTGCCGCCGCAACCCTTCTCCACCTACTATTTTTACACGAGACAGGATCAAATAACCCGGCCGGCTTAAATTCTGACGCGGATAAAATCTCATTCCACCCATACTTCTCATATAAAGACCTACTAGGCTTCGTATTAATACTCCTAGCACTTACATCACTAGCACTATTTTCTCCTAATCTATTAGGAGACCCAGACAATTTTACACCCGCCAACCCCATAGTCACCCCGCCGCACATTAAACCAGAATGATACTTCCTATTTGCCTACGCCATTTTACGCTCTATCCCAAATAAACTAGGAGGTGTTCTCGCATTATTATTCTCAATCCTAGTTCTAATAGTAGTTCCAATTTTACACACCTCAAAACAACGAGGACTTACATTTCGACCCCTCACCCAATTCTTATTCTGAACCCTAGTGGCAGACATATTGATCCTAACATGAATTGGTGGAATACCTGTAGAACACCCTTATATTGTT
>Hap_38
AGTTGACCTACCAACACCATCCAATATCTCAGCATGATGAAACTTCGGATCCTTGCTAGGATTATGCCTAATCGCACAAATCCTAACAGGACTCTTCCTAGCCATGCACTACACCTCAGACATCTCAACCGCATTCTCATCAGTAGCCCACATCTGCCGAGATGTTAATTATGGTTGACTTATTCGAAATTTACACGCCAACGGAGCATCATTCTTCTTTATCTGCATTTATATACACGTGGCCCGAGGACTATATTACGGATCCTACCTCTACAAAGAGACTTGAAACATTGGGGTAGTACTCCTTTTATTAGTTATAATGACAGCCTTTGTAGGATATGTTCTTCCATGAGGGCAGATATCATTTTGAGGTGCTACAGTAATCACAAACCTATTATCAGCGGTACCTTACATAGGAAACACACTTGTCCAATGAATCTGAGGGGGCTTCTCAGTTGATAACGCAACCCTAACACGATTCTTCGCATTCCACTTTCTACTGCCCTTCATCGTTGCCGCCGCAACCCTTCTCCACCTACTATTTTTACACGAGACAGGATCAAATAACCCGGCCGGCTTAAATTCTGACGCGGATAAAATCTCATTCCACCCATACTTCTCATATAAAGACCTACTAGGCTTCGTATTAATACTCCTAGCACTTACATCACTAGCACTATTTTCTCCTAACCTATTAGGAGACCCAGACAATTTTACACCCGCCAACCCCATAGTCACCCCGCCGCACATTAAACCAGAATGATACTTCCTATTTGCCTACGCCATTTTACGCTCTATCCCAAATAAACTAGGAGGTGTTCTCGCATTATTATTCTCAATCTTAGTTCTAATAGTAGTTCCAATTTTACACACCTCAAAACAACGAGGACTTACATTTCGACCACTCACCCAATTCTTATTCTGAACCCTAGTGGCAGACATATTGATCCTAACATGAATTGGTGGAATACCTGTAGAACACCCTTATATTGTT
>Hap_39
AGTTGACCTACCAACACCATCCAATATCTCAGCATGATGAAACTTCGGATCCTTGCTAGGATTATGCCTAATCGCACAAATCCTAACAGGACTCTTCCTAGCCATGCACTACACCTCAGACATCTCAACCGCATTCTCATCAGTAGCCCATATCTGCCGAGATGTTAATTATGGTTGACTTATTCGAAATTTACACGCCAACGGAGCATCATTCTTCTTTATCTGCATTTATATACACGTGGCCCGAGGACTATATTACGGATCCTACCTCTACAAAGAGACTTGAAACATTGGGGTAGTACTCCTTTTATTAGTTATAATGACAGCCTTTGTAGGATATGTTCTTCCATGAGGGCAGATATCATTTTGAGGTGCTACAGTAATCACAAACCTATTATCAGCGGTACCTTACATAGGAAACACACTTGTCCAATGAATCTGAGGGGGCTTCTCAGTTGATAACGCAACCCTAACACGATTCTTCGCATTCCACTTTCTACTGCCCTTCATCGTTGCCGCCGCAACCCTTCTCCACCTACTATTTTTACACGAGACAGGATCAAATAACCCAGCCGGCTTAAATTCTGACGCGGATAAAATCTCATTCCACCCATACTTCTCATATAAAGACCTACTAGGCTTCGTATTAATACTCCTAGCACTTACATCACTAGCACTATTTTCTCCTAACCTATTAGGAGACCCAGACAATTTTACACCCGCCAACCCCATAGTCACCCCGCCGCACATTAAACCAGAATGATACTTCCTATTTGCCTACGCCATTTTACGCTCTATCCCAAATAAACTAGGAGGTGTTCTCGCATTATTATTCTCAATCCTAGTTCTAATAGTAGTTCCAATTTTACACACCTCAAAACAACGAGGACTTACATTTCGACCCCTCACCCAATTCTTATTCTGAACCCTGGTGGCAGATATATTGATCCTAACATGAATTGGTGGAATACCTGTAGAACACCCTTATATTGTT
>Hap_40
AGTTGACCTACCAACACCATCCAATATCTCAGCATGATGAAACTTCGGATCCTTGCTAGGATTATGCCTAATCGCACAAATCCTAACAGGACTCTTCCTAGCCATGCACTACACCTCAGACATCTCAACCGCATTCTCATCAGTAGCCCACATCTGCCGAGATGTTAATTATGGTTGACTTATTCGAAATTTACACGCCAACGGAGCATCATTCTTCTTTATCTGCATTTATATACACGTGGCCCGAGGACTATATTACGGATCCTACCTCTACAAAGAGACTTGAAACATTGGGGTAGTACTCCTTTTATTAGTTATAATGACAGCCTTTGTAGGATATGTTCTTCCATGAGGGCAGATATCATTTTGAGGTGCTACAGTAATCACAAACCTATTATCAGCGGTACCTTACATAGGAAACACACTTGTCCAATGAATCTGAGGGGGCTTCTCAGTTGATAACGCAACCCTAACACGATTCTTCGCATTCCACTTTCTACTGCCCTTCATCGTTGCCGCCGCAACCCTTCTCCACCTACTATTTTTACACGAGACAGGATCAAATAACCCGGCCGGCTTAAATTCTGACGCGGATAAAATCTCATTCCACCCATACTTCTCATATAAAGACCTACTAGGCTTCGTATTAATACTCCTAGCACTTACATCACTAGCACTATTTTCTCCTAACCTATTAGGAGACCCAGACAATTTTACACCCGCCAACCCCATAGTCACCCCGCCGCACATTAAACCAGAATGATACTTCCTATTTGCCTACGCCATTTTACGCTCTATCCCAAATAAACTAGGAGGTGTTCTCGCATTATTATTCTCAATCTTAGTTCTAATAGTAGTTCCAATTTTACACACCTCAAAACAACGAGGACTTACATTTCGGCCCCTCACCCAATTCTTATTCTGAACCCTAGTGGCAGACATATTGATCCTAACATGAATTGGTGGAATACCTGTAGAACACCCTTATATTGTT
>Hap_41
AGTTGACCTACCAACACCATCCAATATCTCAGCATGATGAAACTTCGGATCCTTGCTAGGATTATGCCTAGTCGCACAAATCCTAACAGGACTCTTCCTAGCCATGCACTACACCTCAGACATCTCAACCGCATTCTCATCAGTAGCCCACATCTGCCGAGATGTTAATTATGGTTGACTTATTCGAAATTTACACGCCAACGGAGCATCATTCTTCTTTATCTGCATTTATATACACGTGGCCCGAGGACTATATTACGGATCCTACCTCTACAAAGAGACTTGAAACATTGGGGTAGTACTCCTTTTATTAGTTATAATGACGGCCTTTGTAGGATATGTTCTCCCATGAGGGCAGATATCATTTTGAGGTGCTACAGTAATCACAAACCTATTATCAGCGGTACCTTACATAGGAAACACACTTGTCCAATGAATCTGAGGGGGCTTCTCAGTTGATAACGCAACCCTAACACGATTCTTCGCATTCCACTTTCTACTGCCCTTCATCGTTGCCGCCGCAACCCTTCTCCACCTACTATTTTTACACGAGACAGGATCAAATAACCCGGCCGGCTTAAATTCTGACGCGGATAAAATCTCATTCCACCCATACTTCTCATATAAAGACCTACTAGGCTTCGTATTAATACTCCTAGCACTTACATCACTAGCACTATTTTCTCCTAACCTATTAGGAGACCCAGACAATTTTACACCCGCCAACCCCATAGTCACCCCGCCGCACATTAAACCAGAATGATACTTCCTATTTGCCTACGCCATTTTACGCTCTATCCCAAATAAACTAGGAGGTGTTCTCGCACTATTATTCTCAATCTTAGTTCTAATAGTAGTTCCAATTTTACACACCTCAAAACAACGAGGACTTACATTTCGACCCCTCACCCAATTCTTATTCTGAACCCTGGTGGCAGACATATTGATCCTAACATGAATTGGTGGAATACCTGTAGAACACCCTTATATTGTT
>Hap_42
AGTTGACCTACCAACACCATCCAATATCTCAGCATGATGAAACTTCGGATCCTTGCTAGGATTATGCCTAATCGCACAAATCCTAACAGGACTCTTCCTAGCCATGCACTACACCTCAGACATCTCAACCGCATTCTCATCAGTAGCCCACATCTGCCGAGATGTTAATTATGGTTGACTTATTCGAAATTTACACGCCAACGGAGCATCATTCTTCTTTATCTGCATTTATATACACGTGGCCCGAGGACTATATTACGGATCCTACCTCTACAAAGAGACTTGAAACATTGGGGTAGTACTCCTTTTATTAGTTATAATGACGGCCTTTGTAGGATATGTTCTTCCATGAGGGCAGATATCATTTTGAGGTGCTACAGTAATCACAAACCTATTATCAGCGGTACCTTACATAGGAAACACACTTGTCCAATGAATCTGAGGAGGCTTCTCAGTTGATAACGCAACCCTAACACGATTCTTCGCATTCCACTTTCTACTGCCCTTCATCGTTGCCGCCGCAACCCTTCTCCACCTACTATTTTTACACGAGACAGGATCAAATAACCCGGCCGGCTTAAATTCTGACGCGGATAAAATCTCATTCCACCCATACTTCTCATATAAAGACCTACTAGGCTTCGTATTAATACTCCTAGCACTTACATCACTAGCACTATTTTCTCCTAACCTATTAGGAGACCCAGACAATTTTACACCCGCCAACCCCATAGTCACCCCGCCGCACATTAAACCAGAATGATACTTCCTATTTGCCTACGCCATTTTACGCTCTATCCCAAATAAACTAGGAGGTGTTCTCGCATTATTATTCTCAATCTTAGTTCTAATAGTAGTTCCAATTTTACACACCTCAAAACAACGAGGACTTACATTTCGGCCCCTCACCCAATTCTTATTCTGAACCCTAGTGGCAGACATATTGATCCTAACATGAATTGGTGGAATACCTGTAGAACACCCTTATATTGTT
>Hap_43
AGTTGACCTACCAACACCATCCAATATCTCAGCATGATGAAACTTCGGATCCTTGCTAGGATTATGCCTAATCGCACAAATCCTAACAGGACTCTTCCTAGCCATGCACTACACCTCAGACATCTCAACCGCATTCTCATCAGTAGCCCATATCTGCCGAGATGTTAATTATGGTTGACTTATTCGAAATTTACACGCCAACGGAGCATCATTCTTCTTTATCTGCATTTATATACACGTGGCCCGAGGACTATATTACGGATCCTACCTCTACAAAGAGACTTGAAACATTGGGGTAATACTCCTTTTATTAGTTATAATGACAGCCTTTGTAGGATATGTTCTTCCATGAGGGCAGATATCATTTTGAGGTGCTACAGTAATCACAAACCTATTATCAGCGGTACCTTACATAGGAAACACACTTGTCCAATGAATCTGAGGGGGCTTCTCAGTTGATAACGCAACCCTAACACGATTCTTCGCATTCCACTTTCTACTGCCCTTCATCGTTGCCGCCGCAACCCTTCTCCACCTACTATTTTTACACGAGACAGGATCAAATAACCCAGCCGGCTTAAATTCTGACGCGGATAAAATCTCATTCCACCCATACTTCTCATATAAAGACCTACTAGGCTTCGTATTAATACTCCTAGCACTTACATCACTAGCACTATTTTCTCCTAACCTATTAGGAGACCCAGACAATTTTACACCCGCCAACCCCATAGTCACCCCGCCGCACATTAAACCAGAATGATACTTCCTATTTGCCTACGCCATTTTACGCTCTATCCCAAATAAACTAGGAGGTGTTCTCGCATTATTATTCTCAATCCTAGTTCTAATAGTAGTTCCAATTTTACACACCTCAAAACAACGAGGACTTACATTTCGACCCCTCACCCAATTCTTATTCTGAACCCTGGTGGCAGATATATTGATCCTAACATGAATTGGTGGAATACCTGTAGAACACCCTTATATTGTT
>Hap_44
AGTTGACCTACCAACACCATCCAATATCTCAGCATGATGAAACTTCGGATCCTTGCTAGGATTATGCCTAATCGCACAAATCCTAACAGGACTCTTCCTAGCCATGCACTACACCTCAGACATCTCAACCGCATTCTCATCAGTAGCCCACATCTGCCGAGATGTTAATTATGGTTGACTTATTCGAAATTTACACGCCAACGGAGCATCATTCTTCTTTATCTGCATTTATATACACGTGGCCCGAGGACTATATTACGGATCCTACCTCTACAAAGAGACTTGAAACATTGGGGTAGTACTCCTTTTATTAGTTATAATGACGGCCTTTGTAGGATATGTTCTTCCATGAGGGCAGATATCATTTTGAGGTGCTACAGTAATCACAAACCTATTATCAGCGGTACCTTACATAGGAAACACACTTGTCCAATGAATCTGAGGGGGCTTCTCAGTTGATAACGCAACCCTAACACGATTCTTCGCATTCCACTTTCTACTGCCCTTCATCGTTGCCGCCGCAACCCTTCTCCACCTACTATTTTTACACGAGACAGGATCAAATAACCCGGCCGGCTTAAATTCTGACGCGGATAAAATCTCATTCCACCCATACTTCTCATATAAAGACCTACTAGGCTTCGTATTAATACTCCTAGCACTTACATCACTAGCACTATTTTCTCCTAACCTATTAGGAGACCCAGACAATTTTACACCCGCCAACCCCATAGTCACCCCGCCGCACATTAAACCAGAATGATACTTCCTATTTGCCTACGCCATTTTACGCTCTATCCCAAATAAACTAGGAGGTGTCCTCGCATTATTATTCTCAATCCTAGTTCTAATAGTAGTTCCAATTTTACACACCTCAAAACAACGAGGACTTACATTTCGACCCCTCACCCAATTCTTATTCTGAACCCTAGTGGCAGACATATTGATCCTAACATGAATTGGTGGAATACCTGTAGAACACCCTTATATTGTT
>Hap_45
AGTTGACCTACCAACACCATCCAATATCTCAGCATGATGAAACTTCGGATCCTTGCTAGGATTATGCCTAATCGCACAAATCCTAACAGGACTCTTCCTAGCCATGCACTACACCTCAGACATCTCAACCGCATTCTCATCAGTAGCCCACATCTGCCGAGATGTTAATTATGGTTGACTTATTCGAAATTTACACGCCAACGGAGCATCATTCTTCTTTATCTGCATTTATATACACGTGGCCCGAGGACTATACTACGGATCCTACCTCTACAAAGAGACTTGAAACATTGGGGTAGTACTCCTTTTATTAGTTATAATGACGGCCTTTGTAGGATATGTTCTTCCATGAGGGCAGATATCATTTTGAGGTGCTACAGTAATCACAAACCTATTATCAGCGGTACCTTACATAGGAAACACACTTGTCCAATGAATCTGAGGGGGCTTCTCAGTTGATAACGCAACCCTAACACGATTCTTCGCATTCCACTTTCTACTGCCCTTCATCGTTGCCGCCGCAACCCTTCTCCACCTACTATTTTTACACGAGACAGGATCAAATAACCCGGCCGGCTTAAATTCTGACGCGGATAAAATCTCATTCCACCCATACTTCTCATATAAAGACCTACTAGGCTTCGTATTAATACTCCTAGCACTTACATCACTAGCACTATTTTCTCCTAACCTATTAGGAGACCCAGACAATTTTACACCCGCCAACCCCATAGTCACCCCGCCGCACATTAAACCAGAATGATACTTCCTATTTGCCTACGCCATTTTACGCTCTATCCCAAATAAACTAGGAGGTGTTCTCGCATTATTATTCTCAATCTTAGTTCTAATAGTAGTTCCAATTTTACACACCTCAAAACAACGAGGACTTACATTTCGACCCCTCACCCAATTCTTATTCTGAACCCTAGTGGCAGACATATTGATCCTAACATGAATTGGTGGAATACCTGTAGAACACCCTTATATTGTT
>Hap_46
AGTTGACCTACCAACACCATCCAATATCTCAGCATGATGAAACTTCGGATCCTTGCTAGGATTATGCCTAATCGCACAAATCCTAACAGGACTCTTCCTAGCCATGCACTACACCTCAGACATCTCAACCGCATTCTCATCAGTAGCCCACATCTGCCGAGATGTTAATTATGGTTGACTTATTCGAAATTTACACGCCAACGGAGCATCATTCTTCTTTATCTGCATTTATATACACGTGGCCCGAGGACTATATTACGGATCCTACCTCTACAAAGAGACTTGAAACATTGGGGTAGTACTCCTTTTATTAGTTATAATGACGGCCTTTGTAGGATATGTTCTCCCATGAGGGCAGATATCATTTTGAGGTGCTACAGTAATCACAAACCTATTATCAGCGGTACCTTACATAGGAAACACACTTGTCCAATGAATCTGAGGGGGCTTCTCAGTTGATAACGCAACCCTAACACGATTCTTCGCATTCCACTTTCTACTGCCCTTCATCGTTGCCGCCGCAACCCTTCTCCACCTACTATTTTTACACGAGACAGGATCAAATAACCCAGCCGGCTTAAATTCTGACGCGGATAAAATCTCATTCCACCCATACTTCTCATATAAAGACCTACTAGGCTTCGTATTAATACTCCTAGCACTTACATCACTAGCACTATTTTCTCCTAACCTATTAGGAGACCCAGACAATTTTACACCCGCCAACCCCATAGTCACCCCGCCGCACATTAAACCAGAATGATACTTCCTATTTGCCTACGCCATTTTACGCTCTATCCCAAATAAACTAGGAGGTGTTCTCGCATTATTATTCTCAATCTTAGTTCTAATAGTAGTTCCAATTTTACACACCTCAAAACAACGAGGACTTACATTTCGACCCCTCACCCAATTCTTATTCTGAACCCTAGTGGCAGACATATTGATCCTAACATGAATTGGTGGAATACCTGTAGAACACCCTTATATTGTT
>Hap_47
AGTTGACCTACCAACACCATCCAATATCTCAGCATGATGAAACTTCGGATCCTTGCTAGGATTATGCCTAATCGCACAAATCCTAACAGGACTCTTCCTAGCCATGCACTACACCTCAGACATCTCAACCGCATTCTCATCAGTAGCCCACATCTGCCGAGATGTTAATTATGGTTGACTTATTCGAAATTTACACGCCAACGGAGCATCATTCTTCTTTATCTGCATTTATATACACGTGGCCCGAGGACTATATTACGGATCCTACCTCTACAAAGAGACTTGAAACATTGGGGTAGTACTCCTTTTATTAGTTATAATGACGGCCTTTGTAGGATATGTTCTTCCATGAGGGCAGATATCATTTTGAGGTGCTACAGTAATCACAAACCTATTATCAGCGGTACCTTACATAGGAAACACACTTGTCCAATGAATCTGAGGGGGCTTCTCAGTTGATAACGCAACCCTGACACGATTCTTCGCATTCCACTTTCTACTGCCCTTCATCGTTGCCGCCGCAACCCTTCTCCACCTACTATTTTTACACGAAACAGGATCAAATAACCCGGCCGGCTTAAATTCTGACGCGGATAAAATCTCATTCCACCCATACTTCTCATATAAAGACCTACTAGGCTTCGTATTAATACTCCTAGCACTTACATCACTAGCACTATTTTCTCCTAACCTATTAGGAGACCCAGACAATTTTACACCCGCCAACCCCATAGTCACCCCGCCGCACATTAAACCAGAATGATACTTCCTATTTGCCTACGCCATTTTACGCTCTATCCCAAATAAACTAGGAGGTGTTCTCGCATTATTATTCTCAATCTTAGTTCTAATAGTAGTTCCAATTTTACACACCTCAAAACAACGAGGACTTACATTTCGACCCCTCACCCAATTCTTATTCTGAACCCTAGTGGCAGACATATTGATCCTAACATGAATTGGTGGAATACCTGTAGAACACCCTTATATTGTT
>Hap_48
AGTTGACCTACCAACACCATCCAATATCTCAGCATGATGAAACTTCGGATCCTTGCTAGGATTATGCCTAATCGCACAAATCCTAACAGGACTCTTCCTAGCCATGCACTACACCTCAGACATCTCAACCGCATTCTCATCAGTAGCCCACATCTGCCGAGATGTTAATTATGGTTGACTTATTCGAAATTTACACGCCAACGGAGCATCATTCTTCTTTATCTGCATTTATATACACGTGGCCCGAGGACTATATTACGGATCCTACCTCTACAAAGAGACTTGAAACATTGGGGTAGTACTCCTTTTATTAGTTATAATGACGGCCTTTGTAGGATATGTTCTTCCATGAGGGCAGATATCATTTTGGGGTGCTACAGTAATCACAAACCTATTATCAGCGGTACCTTACATAGGAAACACACTTGTCCAATGAATCTGAGGGGGCTTCTCAGTTGATAACGCAACCCTAACACGATTCTTCGCATTCCACTTTCTACTGCCCTTCATCGTTGCCGCCGCAACCCTTCTCCACCTACTATTTTTACACGAGACAGGATCAAATAACCCGGCCGGCTTAAATTCTGACGCGGATAAAATCTCATTCCACCCATACTTCTCATATAAAGACCTACTAGGCTTCGTATTAATACTCCTAGCACTTACATCACTAGCACTATTTTCTCCTAACCTATTAGGAGACCCAGACAATTTTACACCCGCCAACCCCATAGTCACCCCGCCGCACATTAAACCAGAATGATACTTCCTATTTGCCTACGCCATTTTACGCTCTATCCCAAATAAACTAGGAGGTGTTCTCGCATTATTATTCTCAATCTTAGTTCTAATAGTAGTTCCAATTTTACACACCTCAAAACAACGAGGACTTACATTTCGACCCCTCACCCAATTCTTATTCTGAACCCTAGTGGCAGACATATTGATCCTAACATGAATTGGTGGAATACCTGTAGAACACCCTTATATTATT
>Hap_49
AGTTGACCTACCAACACCATCCAATATCTCAGCATGATGAAACTTCGGATCCTTGCTAGGATTATGCCTAATCGCACAAATCCTAACAGGACTCTTCCTAGCCATGCACTACACCTCAGACATCTCAACCGCATTCTCATCAGTAGCCCACATCTGCCGAGATGTTAATTATGGTTGACTTATTCGAAATTTACACGCCAACGGAGCATCATTCTTCTTTATCTGCATTTATATACACGTGGCCCGAGGACTATATTACGGATCATACCTCTACAAAGAGACTTGAAACATTGGGGTAGTACTCCTTTTATTAGTTATAATGACAGCCTTTGTAGGATATGTTCTTCCATGAGGGCAGATATCATTTTGAGGTGCTACAGTAATCACAAACCTATTATCAGCGGTACCTTACATAGGAAACACACTTGTCCAATGAATCTGAGGGGGCTTCTCAGTTGATAACGCAACCCTAACACGATTCTTCGCATTCCACTTTCTACTGCCCTTCATCGTTGCCGCCGCAACCCTTCTCCACCTACTATTTTTACACGAGACAGGATCAAATAACCCAGCCGGCTTAAATTCTGACGCGGATAAAATCTCATTCCACCCATACTTCTCATATAAAGACCTACTAGGCTTCGTATTAATACTCCTAGCACTTACATCACTAGCACTATTTTCTCCTAACCTATTAGGAGACCCAGACAATTTTACACCCGCCAACCCCATAGTCACCCCGCCGCACATTAAACCAGAATGATACTTCCTATTTGCCTACGCCATTTTACGCTCTATCCCAAATAAACTAGGAGGTGTTCTCGCATTATTATTCTCAATCCTAGTTCTAATAGTAGTTCCAATTTTACACACCTCAAAACAACGAGGACTTACATTTCGACCCCTCACCCAATTCTTATTCTGAACCCTGGTGGCAGACATATTGATCCTAACATGAATTGGTGGAATACCTGTAGAACACCCTTATATTGTT
>Hap_50
AGTTGACCTACCAACACCATCCAATATCTCAGCATGATGAAACTTCGGATCCTTGCTAGGATTATGCCTAATCGCACAAATCCTAACAGGACTCTTCCTAGCCATGCACTACACCTCAGACATCTCAACCGCATTCTCATCAGTAGCCCACATCTGCCGAGATGTTAATTATGGTTGACTTATTCGAAATTTACACGCCAACGGAGCATCATTCTTCTTTATCTGCATTTATATACACGTGGCCCGAGGACTATATTACGGATCCTACCTCTACAAAGAGACTTGAAACATTGGGGTAGTACTCCTTTTATTAGTTATAATGACGGCCTTTGTAGGATATGTTCTTCCATGAGGGCAGATATCATTTTGAGGTGCCACAGTAATCACAAACCTATTATCAGCGGTACCTTACATAGGAAACACACTTGTCCAATGAATCTGAGGGGGCTTCTCAGTTGATAACGCAACCCTAACACGATTCTTCGCATTCCACTTTCTACTGCCCTTCATCGTTGCCGCCGCAACCCTTCTCCACCTACTATTTTTACACGAGACAGGATCAAATAACCCCGCCGGCTTAAATTCTGACGCGGATAAAATCTCATTCCACCCATACTTCTCATATAAAGACCTACTAGGCTTCGTATTAATACTCCTAGCACTTACATCACTAGCACTATTTTCTCCTAACCTATTAGGAGACCCAGACAATTTTACACCCGCCAACCCCATAGTCACCCCGCCGCACATTAAACCAGAATGATACTTCCTATTTGCCTACGCCATTTTACGCTCTATCCCAAATAAACTAGGAGGTGTTCTCGCATTATTATTCTCAATCTTAGTCCTAATAGTAGTTCCAATTTTACACACCTCAAAACAACGAGGACTTACATTTCGACCCCTCACCCAATTCTTATTCTGAACCCTAGTGGCAGACATATTGATCCTAACATGAATTGGTGGAATACCTGTAGAACACCCTTATATTGTT
>Hap_51
AGTTGACCTACCAACACCATCCAATATCTCAGCATGATGAAACTTCGGATCCTTGCTAGGATTATGCCTAATCGCACAAATCCTAACAGGACTCTTCCTAGCCATGCACTACACCTCAGACATCTCAACCGCATTCTCATCAGTAGCCCACATCTGCCGAGATGTTAATTATGGTTGACTTATTCGAAATTTACATGCCAACGGAGCATCATTCTTCTTTATCTGCATTTATATACACGTGGCCCGAGGACTATATTACGGATCCTACCTCTACAAAGAGACTTGAAACATTGGGGTAGTACTCCTTTTATTAGTTATAATGACGGCCTTTGTAGGATATGTTCTTCCATGAGGGCAGATATCATTTTGAGGTGCTACAGTAATCACAAACCTATTATCAGCGGTACCTTACATAGGAAACACACTTGTCCAATGAATCTGAGGGGGCTTCTCAGTTGATAACGCAACCCTAACACGATTCTTCGCATTCCACTTTCTACTGCCCTTCATCGTTGCCGCCGCAACCCTTCTCCACCTACTATTTTTACACGAGACAGGATCAAATAACCCGGCCGGCTTAAATTCTGACGCGGATAAAATCTCATTCCACCCATACTTCTCATATAAAGACCTACTAGGCTTCGTATTAATACTCCTAGCACTTACATCACTAGCACTATTTTCTCCTAACCTATTAGGAGACCCAGACAATTTTACACCCGCCAACCCCATAGTCACCCCGCCGCACATTAAACCAGAATGATACTTCCTATTTGCCTACGCCATTTTACGCTCTATCCCAAATAAACTAGGAGGTGTTCTCGCATTATTATTCTCAATCTTAGTTCTAATAGTAGTTCCAATTTTACACACCTCAAAACAACGAGGACTTACATTTCGACCCCTCACCCAATTCTTATTCTGAACCCTAGTGGCAGACATATTGATCCTAACATGAATTGGTGGAATACCTGTAGAACACCCTTATATTGTT
>Hap_52
AGTTGACCTACCAACACCATCCAATATCTCAGCATGATGAAACTTCGGATCCTTGCTAGGATTATGCCTAATCGCACAAATCCTAACAGGACTCTTCCTAGCCATGCACTACACCTCAGACATCTCAACCGCATTCTCATCAGTAGCCCACATCTGCCGAGATGTTAATTATGGTTGACTTATTCGAAATTTACACGCCAACGGAGCATCATTCTTCTTTATCTGCATTTATATACACGTGGCCCGAGGACTATATTACGGATCCTACCTCTACAAAGAGACTTGAAACATTGGGGTAGTACTCCTTTTATTAGTTATAATGACGGCCTTTGTAGGATATGTTCTTCCATGAGGGCAGATATCATTTTGAGGTGCTACAGTAATCACAAACCTATTATCAGCGGTACCTTACATAGGAAACACACTTGTCCAATGAATCTGAGGGGGCTTCTCAGTTGATAACGCAACCCTAACACGATTCTTCGCATTCCACTTTCTACTGCCCTTCATCGTTGCCGCCGCAACCCTTCTCCACCTACTATTTTTACACGAGACAGGATCAAATAACCCGGCCGGCTTAAATTCTGACGCGGATAAAATCTCATTCCACCCATACTTCTCATATAAAGACCTACTAGGCTTCGTATTAATACTCCTAGCACTTACATCACTAGCACTATTTTCTCCTAACCTATTAGGAGACCCAGACAATTTTACACCCGCCAACCCCATAGTCACCCCGCCACACATTAAACCAGAATGATACTTCCTATTTGCCTACGCCATTTTACGCTCTATCCCAAATAAACTAGGAGGTGTTCTCGCATTATTATTCTCAATCTTAGTTCTAATAGTAGTTCCAATTTTACACACCTCAAAACAACGAGGACTTACATTTCGACCCCTCACCCAATTCTTATTCTGAACCCTAGTGGCAGACATATTGATCCTAACATGAATTGGTGGAATACCTGTAGAACACCCTTATATTGTT
>Hap_53
AGTTGACCTACCAACACCATCCAATATCTCAGCATGATGAAACTTCGGATCCTTGCTAGGATTATGCCTAATCGCACAAATCCTAACAGGACTCTTCCTAGCCATGCACTACACCTCAGACATCTCAACCGCATTCTCATCAGTAGCCCACATCTGCCGAGATGTTAATTATGGTTGACTTATTCGAAATTTACACGCCAACGGAGCATCATTCTTCTTTATCTGCATTTATATACACGTGGCCCGAGGGCTATATTACGGATCCTACCTCTACAAAGAGACTTGAAACATTGGGGTAGTACTCCTTTTATTAGTTATAATGACGGCCTTTGTAGGATATGTTCTTCCATGAGGGCAGATATCATTTTGAGGTGCTACAGTAATCACAAACCTATTATCAGCGGTACCTTACATAGGAAACACACTTGTCCAATGAATCTGAGGGGGCTTCTCAGTTGATAACGCAACCCTAACACGATTCTTCGCATTCCACTTTCTACTGCCCTTCATCGTTGCCGCCGCAACCCTTCTCCACCTACTATTTTTACACGAGACAGGATCAAATAACCCGGCCGGCTTAAATTCTGACGCGGATAAAATCTCATTCCACCCATACTTCTCATATAAAGACCTACTAGGCTTCGTATTAATACTCCTAGCACTTACATCACTAACACTATTTTCTCCTAACCTATTAGGAGACCCAGACAATTTTACACCCGCCAACCCCATAGTCACCCCGCCGCACATTAAACCAGAATGATACTTCCTATTTGCCTACGCCATTTTACGCTCTATCCCAAATAAACTAGGAGGTGTTCTCGCATTATTATTCTCAATCTTAGTTCTAATAGTAGTTCCAATTTTACACACCTCAAAACAACGAGGACTTACATTTCGGCCCCTCACCCAATTCTTATTCTGAACCCTAGTGGCAGACATATTGATCCTAACATGAATTGGTGGAATACCTGTAGAACACCCTTATATTGTT
>Hap_54
AGTTGACCTACCAACACCATCCAATATCTCAGCATGATGAAACTTCGGATCCTTGCTAGGATTATGCCTAATCGCACAAATCCTAACAGGACTCTTCCTAGCCATGCACTACACCTCAGACATCTCAGCCGCATTCTCATCAGTAGCCCACATCTGCCGAGATGTTAATTATGGTTGACTTATTCGAAATTTACACGCCAACGGAGCATCATTCTTCTTTATCTGCATTTATATACACGTGGCCCGAGGACTATATTACGGATCCTACCTCTACAAAGAGACTTGAAACATTGGGGTAGTACTCCTTTTATTAGTTATAATGACGGCCTTTGTAGGATATGTTCTTCCATGAGGGCAGATATCATTTTGAGGTGCTACAGTAATCACAAACCTATTATCAGCGGTACCTTACATAGGAAACACACTTGTCCAATGAATCTGAGGGGGCTTCTCAGTTGATAACGCAACCCTAACACGATTCTTCGCATTCCACTTTCTACTGCCCTTCATCGTTGCCGCCGCAACCCTTCTCCACCTACTATTTTTACACGAGACAGGATCAAATAACCCGGCCGGCTTAAATTCTGACGCGGATAAAATCTCATTCCACCCATACTTCTCATATAAAGACCTACTAGGCTTCGTATTAATACTCCTAGCACTTACATCACTAGCACTATTTTCTCCTAACCTATTAGGAGACCCAGACAATTTTACACCCGCCAACCCCATAGTCACCCCGCCGCACATTAAACCAGAATGATACTTCCTATTTGCCTACGCCATTTTACGCTCTATCCCAAATAAACTAGGAGGTGTTCTCGCATTATTATTCTCAATCTTAGTTCTAATAGTAGTTCCAATTTTACACACCTCAAAACAACGAGGACTTACATTTCGACCCCTCACCCAATTCTTATTCTGAACCCTAGTGGCAGACATATTGATCCTAACATGAATTGGGGGAATACCTGTAGAACACCCTTATATTATT
>Hap_55
AGTTGACCTACCAACACCATCCAATATCTCAGCATGATGAAACTTCGGATCCTTGCTAGGATTATGCCTAATCGCACAAATCCTAACAGGACTCTTCCTAGCCATGCACTACACCTCAGACATCTCAACCGCATTCTCATCAGTAGCCCACATCTGCCGAGATGTTAATTATGGTTGACTTATTCGAAATTTACACGCCAACGGAGCATCATTCTTCTTTATCTGCATTTATATACACGTGGCCCGAGGACTATATTACGGATCCTACCTCTACAAAGAGACTTGAAACATTGGGGTAGTACTCCTTTTATTAGTTATAATGACGGCCTTTGTAGGATATGTTCTTCCATGAGGGCAGATATCATTTTGAGGTGCTACAGTAATCACAAACCTATTATCAGCGGTACCTTACATAGGAAACACACTTGTCCAATGAATCTGAGGGGGCTTCTCAGTTGATAACGCAACCCTAACACGATTCTTCGCATTCCACTTTCTACTGCCCTTCATCGTTGCCGCCGCAACCCTTCTCCACCTACTATTTTTACACGAGACAGGATCAAATAACCCGGCCGGCTTAAATTCTGACGCGGATAAAATCTCATTCCACCCATACTTCTCATATAAAGACCTACTAGGCTTCGTATTAATACTCCTAGCACTTACATCACTAGCACTATTTTCTCCTAACCTATTAGGAGACCCAGACAATTTTACACCCGCCAACCCCATAGTCACCCCGCCGCACATTAAACCAGAATGATACTTCCTATTTGCCTACGCCATTTTACGCTCTATCCCAAATAAACTAGGAGGTGTTCTCGCATTATTATTCTCAATCTTAGTTCTAATAGTAGTTCCAATTTTACACACCTCAAAACAACGAGGACTTACATTTCGGCCCCTCACCCAATTCTTATTCTGAACCCTAGTGGCAGACATATTGATCCTAACATGAATTGGTGGAATACCTGTAGAACACCCTTATATTATT
>Hap_56
AGTTGACCTACCAACACCATCCAATATCTCAGCATGATGAAACTTCGGATCCTTGCTAGGATTATGCCTAATCGCACAAATCCTAACAGGACTCTTCCTAGCCATGCACTACACCTCAGACATCTCAACCGCATTCTCATCAGTAGCCCACATCTGCCGAGATGTTAATTATGGTTGACTTATTCGAAATTTACACGCCAACGGAGCATCATTCTTCTTTATCTGCATTTATATACACGTGGCCCGAGGACTATATTACGGATCCTACCTCTACAAAGAGACTTGAAACATTGGGGTAGTACTCCTTTTATTAGTTATAATGACGGCCTTTGTAGGATATGTTCTTCCATGAGGGCAGATATCATTTTGAGGTGCTACAGTAATCACAAACCTATTATCAGCGGTACCTTACATAGGAAACACACTTGTCCAATGAATCTGAGGGGGCTTCTCAGTTGATAGCGCAACCCTAACACGATTCTTCGCATTCCACTTTCTACTGCCCTTCATCGTTGCCGCCGCAACCCTTCTCCACCTACTATTTTTACACGAGACAGGATCAAATAACCCGGCCGGCTTAAATTCTGACGCGGATAAAATCTCATTCCACCCATACTTCTCATATAAAGACCTACTAGGCTTCGTATTAATACTCCTAGCACTTACATCACTAGCACTATTTTCTCCTAACCTATTAGGAGACCCAGACAATTTTACACCCGCCAACCCCATAGTCACCCCGCCGCACATTAAACCAGAATGATACTTCCTATTTGCCTACGCCATTTTACGCTCTATCCCAAATAAACTAGGAGGTGTTCTCGCATTATTATTCTCAATCTTAGTTCTAATAGTAGTTCCAATTTTACACACCTCAAAACAACGAGGACTTACATTTCGACCCCTCACCCAATTCTTATTCTGAACCCTAGTGGCAGACATATTGATCCTAACATGAATTGGTGGAATACCTGTAGAACACCCTTATATTGTT
>Hap_57
AGTTGACCTACCAACACCATCCAATATCTCAGCATGATGAAACTTCGGATCCTTGCTAGGATTATGCCTAATCGCACAAATCCTAACAGGACTCTTCCTAGCCATGCACTACACCTCAGACATCTCAACCGCATTCTCATCAGTAGCCCACATCTGCCGAGATGTTAATTATGGTTGACTTATTCGAAATTTACACGCCAACGGAGCATCATTCTTCTTTATCTGCATTTATATACACGTGGCCCGAGGACTATATTACGGATCCTACCTCTACAAAGAGACTTGAAACATTGGGGTAGTACTCCTTTTATTAGTTATAATGACGGCCTTTGTAGGATATGTTCTTCCATGAGGGCAGATATCATTTTGAGGTGCTACAGTAATCACAAACCTATTATCAGCGGTACCTTACATAGGAAACACACTTGTCCAATGAATCTGAGGGGGCTTCTCAGTTGATAACGCAACCCTAACACGATTCTTCGCATTCCACTTTCTACTGCCCTTCATCGTTGCCGCCGCAACCCTTCTCCACCTACTATTTTTACACGAGACAGGATCAAATAACCCGGCCGGCTTAAATTCTGACGCAGATAAAATCTCATTCCACCCATACTTCTCATATAAAGACCTACTAGGCTTCGTATTAATACTCCTAGCACTTACATCACTAGCACTATTTTCTCCTAACCTATTAGGAGACCCAGACAATTTTACACCCGCCAACCCCATAGTCACCCCGCCGCACATTAAACCAGAATGATACTTCCTATTTGCCTACGCCATTTTACGCTCTATCCCAAATAAACTAGGAGGTGTTCTCGCATTATTATTCTCAATCTTAGTTCTAATAGTAGTTCCAATTTTACACACCTCAAAACAACGAGGACTTACATTTCGGCCCCTCACCCAATTCTTATTCTGAACCCTAGTGGCAGACATATTGATCCTAACATGAATTGGTGGAATACCTGTAGAACACCCTTATATTGTT
>Hap_58
AGTTGACCTACCAACACCATCCAATATCTCAGCATGATGAAACTTCGGATCCTTGCTAGGATTATGCCTAATCGCACAAATCCTAACAGGACTCTTCCTAGCCATGCACTACACCTCAGACATCTCAACCGCATTCTCATCAGTAGCCCACATCTGCCGAGATGTTAATTATGGTTGACTTATTCGAAATTTACACGCCAACGGAGCATCATTCTTCTTTATCTGCATTTATATACACGTGGCCCGAGGACTATATTACGGATCCTACCTCTACAAAGAGACTTGAAACATTGGGGTAGTACTCCTTTTATTAGTTATAATGACGGCCTTTGTAGGATATGTTCTTCCATGAGGGCAGATATCATTTTGAGGTGCTACAGTAATCACAAACCTATTATCAGCGGTACCTTACATAGGAAACACACTTGTCCAATGAATCTGAGGGGGCTTCTCAGTTGATAACGCAACCCTAACACGATTCTTCGCATTCCACTTTCTACTGCCCTTCATCGTTGCCGCCGCAACCCTTCTCCACCTACTATTTTTACACGAGACAGGATCAAATAACCCAGCCGGCTTAAATTCTGACGCGGATAAAATCTCATTCCACCCATACTTCTCATATAAAGACCTACTAGGCTTCGTATTAATACTCCTAGCACTTACATCACTAGCACTATTTTCTCCTAACCTATTAGGAGACCCAGACAATTTTACACCCGCCAACCCCATAGTCACCCCGCCACACATTAAACCAGAATGATACTTCCTATTTGCCTACGCCATTTTACGCTCTATCCCAAATAAACTAGGAGGTGTTCTCGCATTATTATTCTCAATCTTAGTTCTAATAGTAGTTCCAATTTTACACACCTCAAAACAACGAGGACTTACATTTCGACCCCTCACCCAATTCTTATTCTGAACCCTAGTGGCAGACATATTGATCCTAACATGAATTGGTGGAATACCTGTAGAACACCCTTATATTGTT
>Hap_59
AGTTGACCTACCAACACCATCCAATATCTCAGCATGATGAAACTTCGGATCCTTGCTAGGATTATGCCTAATCGCACAAATCCTAACAGGACTCTTCCTAGCCATGCACTACACCTCAGACATCTCAACCGCATTCTCATCAGTAGCCCACATCTGCCGAGATGTTAATTATGGTTGACTTATTCGAAATTTACACGCCAACGGAGCATCATTCTTCTTTATCTGCATTTATATACACGTGGCCCGAGGACTATATTACGGATCCTACCTCTACAAAGAGACTTGAAACATTGGGGTAGTACTCCTTTTATTAGTTATAATGACGGCCTTTGTAGGATATGTTCTCCCATGAGGGCAGATATCATTTTGAGGTGCTACAGTAATCACAAACCTATTATCAGCGGTACCTTACATAGGAAGCACACTTGTCCAATGAATCTGAGGGGGCTTCTCAGTTGATAACGCAACCCTAACACGATTCTTCGCATTCCACTTTCTACTGCCCTTCATCGTTGCCGCCGCAACCCTTCTCCACCTACTATTTTTACACGAGACAGGATCAAATAACCCGGCCGGCTTAAATTCTGACGCGGATAAAATCTCATTCCACCCATACTTCTCATATAAAGACCTACTAGGCTTCGTATTAATACTCCTAGCACTTACATCACTAGCACTATTTTCTCCTAACCTATTAGGAGACCCAGACAATTTTACACCCGCCAACCCCATAGTCACCCCGCCGCACATTAAACCAGAATGATACTTCCTATTTGCCTACGCCATTTTACGCTCTATCCCAAATAAACTAGGAGGTGTTCTCGCATTATTATTCTCAATCTTAGTTCTAATAGTAGTTCCAATTTTACACACCTCAAAACAACGAGGACTTACATTTCGACCCCTCACCCAATTCTTATTCTGAACCCTAGTGGCAGACATATTGATCCTAACATGAATTGGTGGAATACCTGTAGAACACCCTTATATTGTT
>Hap_60
AGTTGACCTACCAACACCATCCAATATCTCAGCATGATGAAACTTCGGATCCTTGCTAGGATTATGCCTAATCGCACAAATCCTAACAGGACTCTTCCTAGCCATGCACTACACCTCAGACATCTCAACCGCATTCTCATCAGTAGCCCACATCTGCCGAGATGTTAATTATGGTTGACTTATTCGAAATTTACACGCCAACGGAGCATCATTCTTCTTTATCTGCATTTATATACACGTGGCCCGAGGACTATATTACGGATCCTACCTCTACAAAGAGACTTGAAACATTGGGGTAGTACTCCTTTTATTAGTTATAATGACGGCCTTTGTAGGATATGTTCTCCCATGAGGGCAGATATCATTTTGAGGTGCTACAGTAATCACAAACCTATTATCAGCGGTACCTTACATAGGAAACACACTTGTCCAATGAATCTGAGGGGGCTTCTCAGTTGATAACGCAACCCTAACACGATTCTTCGCATTCCACTTTCTACTGCCCTTCATCGTTGCCGCCGCAACCCTTCTCCACCTACTATTTTTACACGAGACAGGATCAAATAACCCGGCCGGCTTAAATTCTGACGCGGATAAAATCTCATTCCACCCATACTTCTCATATAAAGACCTACTAGGCTTCGTATTAATACTCCTAGCACTTACATCACTAGCACTATTTTCTCCTAACCTATTAGGAGACCCAGACAATTTTACACCCGCCAACCCCATAGTCACCCCGCCGCACATTAAACCAGAATGATACTTCCTATTTGCCTACGCCATTTTACGCTCTATCCCAAATAAACTAGGAGGTGTTCTCGCATTATTATTCTCAATCTTAGTTCTAATAGTAGTTCCAATTTTACACACCTCAAAACAACGAGGACTTACATTTCGACCCCTCACCCAATTCTTATTCTGAGCCCTAGTGGCAGACATATTGATCCTAACATGAATTGGTGGAATACCTGTAGAACACCCTTATATTGTT
>Hap_61
AGTTGACCTACCAACACCATCCAATATCTCAGCATGATGAAACTTCGGATCCTTGCTAGGATTATGCCTAATCGCACAAATCCTAACAGGACTCTTCCTAGCCATGCACTACACCTCAGACATCTCAACCGCATTCTCATCAGTAGCCCACATCTGCCGAGATGTTAATTATGGTTGACTTATTCGAAATTTACACGCCAACGGAGCATCATTCTTCTTTATCTGCATTTATATACACGTGGCCCGAGGACTATATTACGGATCCTACCTCTACAAAGAGACTTGAAACATTGGGGTAGTACTCCTTTTATTAGTTATAATGACAGCCTTTGTAGGATATGTTCTTCCATGAGGGCAGATATCATTTTGAGGTGCTACAGTAATCACAAACCTATTATCAGCGGTACCTTACATAGGAAACACACTTGTCCAATGAATCTGAGGGGGCTTCTCAGTTGATAACGCAACCCTGACACGATTCTTCGCATTCCACTTTCTACTGCCCTTCATCGTTGCCGCCGCAACCCTTCTCCACCTACTATTTTTACACGAGACAGGATCAAATAACCCAGCCGGCTTAAATTCTGACGCGGATAAAATCTCATTCCACCCATACTTCTCATATAAAGACCTACTAGGCTTCGTATTAATACTCCTAGCACTTACATCACTAGCACTATTTTCTCCTAACCTATTAGGAGACCCAGACAATTTTACACCCGCCAACCCCATAGTCACCCCGCCGCACATTAAACCAGAATGATACTTCCTATTTGCCTACGCCATTTTACGCTCTATCCCAAATAAACTAGGAGGTGTTCTCGCATTATTATTCTCAATCCTAGTTCTAATAGTAGTTCCAATTTTACACACCTCAAAACAACGAGGACTTACATTTCGACCCCTCACCCAATTCTTATTCTGAACCCTGGTGGCAGACATATTGATCCTAACATGAATTGGTGGAATACCTGTAGAACACCCTTATATTGTT
>Hap_62
AGTTGACCTACCAACACCATCCAATATCTCAGCATGATGAAACTTCGGATCCTTGCTAGGATTATGCCTAATCGCACAAATCCTAACAGGACTCTTCCTAGCCATGCACTACACCTCAGACATCTCAACCGCATTCTCATCAGTAGCCCACATCTGCCGAGATGTTAATTATGGTTGACTTATTCGAAATTTACACGCCAACGGAGCATCATTTTTCTTTATCTGCATTTATATACACGTGGCCCGAGGACTATATTACGGATCCTACCTCTACAAAGAGACTTGAAACATTGGGGTAGTACTCCTTTTATTAGTTATAATGACGGCCTTTGTAGGATATGTTCTTCCATGAGGGCAGATATCATTTTGAGGTGCTACAGTAATCACAAACCTATTATCAGCGGTACCTTACATAGGAAACACACTTGTCCAATGAATCTGAGGGGGCTTCTCAGTTGATAACGCAACCCTAACACGATTCTTCGCATTCCACTTTCTACTGCCCTTCATCGTTGCCGCCGCAACCCTTCTCCACCTACTATTTTTACACGAGACAGGATCAAATAACCCGGCCGGCTTAAATTCTGACGCGGATAAAATCTCATTCCACCCATACTTCTCATATAAAGACCTACTAGGCTTCGTATTAATACTCCTAGCACTTACATCACTAGCACTATTTTCTCCTAACCTATTAGGAGACCCAGACAATTTTACACCCGCCAACCCCATAGTCACCCCGCCGCACATTAAACCAGAATGATACTTCCTATTTGCCTACGCCATTTTACGCTCTATCCCAAATAAACTAGGAGGTGTTCTCGCATTATTATTCTCAATCTTAGTTCTAATAGTAGTTCCAATTTTACACACCTCAAAACAACGAGGACTTACATTTCGACCCCTCACCCAATTCTTATTCTGAACCCTAGTAGCAGACATATTGATCCTAACATGAATTGGTGGAATACCTGTAGAACACCCTTATATTGTT
>Hap_63
AGTTGACCTACCAACACCATCCAATATCTCAGCATGATGAAACTTCGGATCCTTGCTAGGATTATGCCTAATCGCACAAATCCTAACAGGACTCTTCCTAGCCATGCACTACACCTCAGACATCTCAACCGCATTCTCATCAGTAGCCCACATCTGCCGAGATGTTAATTATGGTTGACTTATTCGAAATTTACACGCCAACGGAGCATCATTCTTCTTTATCTGCATTTATATACACGTGGCCCGAGGACTATATTACGGATCCTACCTCTACAAAGAGACTTGAAACATTGGGGTAGTACTCCTTTTATTAGTTATAATAACAGCCTTTGTAGGATATGTTCTTCCATGAGGGCAGATATCATTTTGAGGTGCTACAGTAATCACAAACCTATTATCAGCGGTACCTTACATAGGAAACACACTTGTCCAATGAATCTGAGGGGGCTTCTCAGTTGATAACGCAACCCTAACACGATTCTTCGCATTCCACTTTCTACTGCCCTTCATCGTTGCCGCCGCAACCCTTCTCCACCTACTATTTTTACACGAGACAGGATCAAATAACCCGGCCGGCTTAAATTCTGACGCGGATAAAATCTCATTCCACCCATACTTCTCATATAAAGACCTACTAGGCTTCGTATTAATACTCCTAGCACTTACATCACTAGCACTATTTTCTCCTAACCTATTAGGAGACCCAGACAATTTTACACCCGCCAACCCCATAGTCACCCCGCCGCACATTAAACCAGAATGATACTTCCTATTTGCCTACGCCATTTTACGCTCTATCCCAAATAAACTAGGAGGTGTTCTCGCATTATTATTCTCAATCCTAGTTCTAATAGTAGTTCCAATTTTACACACCTCAAAACAACGAGGACTTACATTTCGACCCCTCACCCAATTCTTATTCTGAACCCTGGTGGCAGACATATTGATCCTAACATGAATTGGTGGAATACCTGTAGAACACCCTTATATTGTT
>Hap_64
AGTTGACCTACCAACACCATCCAATATCTCAGCATGATGAAACTTCGGATCCTTGCTAGGATTATGCCTAATCGCACAAATCCTAACAGGACTCTTCCTAGCCATGCACTACACCTCAGACATCTCAACCGCATTCTCATCAGTAGCCCACATCTGCCGAGATGTTAATTATGGTTGACTTATTCGAAATTTACACGCCAACGGAGCATCATTCTTCTTTATCTGCATTTATATACACGTGGCCCGAGGACTATATTACGGATCCTACCTCTACAAAGAGACTTGAAACATTGGGGTAGTACTCCTTTTATTAGTTATAATGACGGCCTTTGTAGGATATGTTCTTCCATGAGGGCAGATATCATTTTGAGGTGCTACAGTAATCACAAACCTATTATCAGCGGTACCTTACATAGGAAACACACTTGTCCAATGAATCTGAGGGGGCTTCTCAGTTGATAACGCAACCCTAACACGATTCTTCGCATTCCACTTTCTACTGCCCTTCATCGTTGCCGCCGCAACCCTTCTCCACCTACTATTTTTACACGAGACAGGATCAAATAACCCGGCCGGCTTAAATTCTGACGCGGATAAAATCTCATTCCACCCATACTTCTCATATAAAGACCTACTAGGCTTCGTATTAATACTCCTAGCACTTACATCACTAGCACTATTTTCTCCTAACCTATTAGGAGACCCAGACAATTTTACACCCGCCAACCCCATAGTCACCCCGCCGCACATTAAACCAGAATGATACTTCCTATTTGCCTACGCCATTTTACGCTCTATCCCAAATAAACTAGGAGGTGTTCTCGCATTATTATTCTCAATCTTAGTTCTAATAGTAGTTCCAATTTTACACACCTCAAAACAACGAGGACTTACATTTCGGCCCCTCACCCAATTCTTATTCTGAACCCTAGTGGCAGACATATTGATCCTAACATGAATTGGTGGAATACCTGTAGAACACCCTTATATTGTT
>Hap_65
AGTTGACCTACCAACACCATCCAATATCTCAGCATGATGAAACTTCGGATCCTTGCTAGGATTATGCCTAATCGCACAAATCCTAACAGGACTCTTCCTAGCCATGCACTACACCTCAGACATCTCAACCGCATTCTCATCAGTAGCCCACATCTGCCGAGATGTTAATTATGGTTGACTTATTCGAAATTTACACGCCAACGGAGCATCATTCTTCTTTATCTGCATTTATATACACGTGGCCCGAGGACTATATTACGGATCCTACCTCTACAAAGAGACTTGAAACATTGGGGTAGTACTCCTTTTATTAGTTATAATGACGGCCTTTGTAGGATATGTTCTTCCATGAGGGCAGATATCATTTTGAGGTGCCACAGTAATCACAAACCTATTATCAGCGGTACCTTACATAGGAAACACACTTGTCCAATGAATCTGAGGGGGCTTCTCAGTTGATAACGCAACCCTAACACGATTCTTCGCATTCCACTTTCTACTGCCCTTCATCGTTGCCGCCGCAACCCTTCTCCACCTACTATTTTTACACGAGACAGGATCAAATAACCCGGCCGGCTTAAATTCTGACGCGGATAAAATCTCATTCCACCCATACTTCTCATATAAAGACCTACTAGGCTTTGTATTAATACTCCTAGCACTTACATCACTAGCACTATTTTCTCCTAACCTATTAGGAGACCCAGACAATTTTACACCCGCCAACCCCATAGTCACCCCGCCGCACATTAAACCAGAATGATACTTCCTATTTGCCTACGCCATTTTACGCTCTATCCCAAATAAACTAGGAGGTGTTCTCGCATTATTATTCTCAATCTTAGTCCTAATAGTAGTTCCAATTTTACACACCTCAAAACAACGAGGACTTACATTTCGACCCCTCACCCAATTCTTATTCTGAACCCTAGTGGCAGACATATTGATCCTAACATGAATTGGTGGAATACCTGTAGAACACCCTTATATTGTT
>Hap_66
AGTTGACCTACCAACACCACCCAATATCTCAGCATGATGAAACTTCGGATCCTTGCTAGGATTATGCCTAATCGCACAAATCCTAACAGGACTCTTCCTAGCCATGCACTACACCTCAGACATCTCAACCGCATTCTCATCAGTAGCCCACATCTGCCGAGATGTTAATTATGGTTGACTTATTCGAAATTTACACGCCAACGGAGCATCATTCTTCTTTATCTGCATTTATATACACGTGGCCCGAGGACTATATTACGGATCCTACCTCTACAAAGAGACTTGAAACATTGGGGTAGTACTCCTTTTATTAGTTATAATGACGGCCTTTGTAGGATATGTTCTTCCATGAGGGCAGATATCATTTTGAGGTGCTACAGTAATCACAAACCTATTATCAGCGGTACCTTACATAGGAAACACACTTGTCCAATGAATCTGAGGGGGCTTCTCAGTTGATAACGCAACCCTAACACGATTCTTCGCATTCCACTTTCTACTGCCCTTCATCGTTGCCGCCGCAACCCTTCTCCACCTACTATTTTTACACGAGACAGGATCAAATAACCCGGCCGGCTTAAATTCTGACGCGGATAAAATCTCATTCCACCCATACTTCTCATATAAAGACCTACTAGGCTTCGTATTAATACTCCTAGCACTTACATCACTAGCACTATTTTCTCCTAACCTATTAGGAGACCCAGACAATTTTACACCCGCCAACCCCATAGTCACCCCGCCGCACATTAAACCAGAATGATACTTCCTATTTGCCTACGCCATTTTACGCTCTATCCCAAATAAACTAGGAGGTGTTCTCGCATTATTATTCTCAATCTTAGTTCTAATAGTAGTTCCAATTTTACACACCTCAAAACAACGAGGACTTACATTTCGACCCCTCACCCAATTCTTATTCTGAACCCTAGTGGCAGACATATTGATCCTAACATGAATTGGTGGAATACCTGTAGAACACCCTTATATTATT
>Hap_67
AGTTGACCTACCAACACCATCCAATATCTCAGCATGATGAAACTTCGGATCCTTGCTAGGATTATGCCTAATCGCACAAATCCTAACAGGACTCTTCCTAGCCATGCACTACACCTCAGACATCTCAACCGCATTCTCATCAGTAGCCCACATCTGCCGAGATGTTAATTATGGTTGACTTATTCGAAATTTACACGCCAACGGAGCATCATTCTTCTTTATCTGCATTTATATACACGTGGCCCGAGGACTATATTACGGATCCTACCTCTACAAAGAGACTTGAAACATTGGGGTAGTACTCCTTTTATTAGTTATAATGACGGCCTTTGTAGGATATGTTCTTCCATGAGGACAGATATCATTTTGAGGTGCCACAGTAATCACAAACCTATTATCAGCGGTACCTTACATAGGAAACACACTTGTCCAATGAATCTGAGGGGGCTTCTCAGTTGATAACGCAACCCTAACACGATTCTTCGCATTCCACTTTCTACTGCCCTTCATCGTTGCCGCCGCAACCCTTCTCCACCTACTATTTTTACACGAGACAGGATCAAATAACCCGGCCGGCTTAAATTCTGACGCGGATAAAATCTCATTCCACCCATACTTCTCATATAAAGACCTACTAGGCTTCGTATTAATACTCCTAGCACTTACATCACTAGCACTATTTTCTCCTAACCTATTAGGAGACCCAGACAATTTTACACCCGCCAACCCCATAGTCACCCCGCCGCACATTAAACCAGAATGATACTTCCTATTTGCCTACGCCATTTTACGCTCTATCCCAAATAAACTAGGAGGTGTTCTCGCATTATTATTCTCAATCTTAGTCCTAATAGTAGTTCCAATTTTACACACCTCAAAACAACGAGGACTTACATTTCGACCCCTCACCCAATTCTTATTCTGAACCCTAGTGGCAGACATATTGATCCTAACATGAATTGGTGGAATACCTGTAGAACACCCTTATATTGTT
>Hap_68
AGTTGACCTACCAACACCATCCAATATCTCAGCATGATGAAACTTCGGATCCTTGCTAGGATTATGCCTAATCGCACAAATCCTAACAGGACTCTTCCTAGCCATGCACTACACCTCAGACATCTCAACCGCATTCTCATCAGTAGCCCACATCTGCCGAGATGTTAATTATGGTTGACTTATTCGAAATTTACACGCCAACGGAGCATCATTCTTCTTTATCTGCATTTATATACACGTGGCCCGAGGACTATATTACGGATCCTACCTCTACAAAGAGACTTGAAACATTGGGGTAGTACTCCTTTTATTAGTTATAATGACGGCCTTTGTAGGATATGTTCTTCCATGAGGGCAAATATCATTTTGAGGTGCTACAGTAATCACAAACCTATTATCAGCGGTACCTTACATAGGAAACACACTTGTCCAATGAATCTGAGGGGGCTTCTCAGTTGATAACGCAACCCTAACACGATTCTTCGCATTCCACTTTCTACTGCCCTTCATCGTTGCCGCCGCAACCCTTCTCCACCTACTATTTTTACACGAGACAGGATCAAATAACCCGGCCGGCTTAAATTCTGACGCGGATAAAATCTCATTCCACCCATACTTCTCATATAAAGACCTACTAGGCTTCGTATTAATACTCCTAGCACTTACATCACTAGCACTATTTTCTCCTAACCTACTAGGAGACCCAGACAATTTTACACCCGCCAACCCCATAGTCACCCCGCCGCACATTAAACCAGAATGATACTTCCTATTTGCCTACGCCATTTTACGCTCTATCCCAAATAAACTAGGAGGTGTTCTCGCATTATTATTCTCAATCTTAGTTCTAATAGTAGTTCCAATTTTACACACCTCAAAACAACGAGGACTTACATTTCGACCCCTCACCCAATTCTTATTCTGAACCCTAGTGGCAGACATATTGATCCTAACATGAATTGGTGGAATACCTGTAGAACACCCTTATATTGTT
>Hap_69
AGTTGACCTACCAACACCATCCAATATCTCAGCATGATGAAACTTCGGATCCTTGCTAGGATTATGCCTAATCGCACAAATCCTAACAGGACTCTTCCTAGCCATGCACTACACCTCAGACATCTCAACCGCATTCTCATCAGTAGCCCACATCTGCCGAGATGTTAATTATGGTTGACTTATTCGAAATTTACACGCCAACGGAGCATCATTCTTCTTTATCTGCATTTATATACACGTGGCCCGAGGACTATATTACGGATCCTACCTCTACAAAGAGACTTGAAACATTGGGGTAGTACTCCTTTTATTAGTTATAATGACGGCCTTTGTAGGATATGTTCTTCCATGAGGGCAGATATCATTTTGAGGTGCTACAGTAATCACAAACCTATTATCAGCGGTACCTTACATAGGAAACACACTTGTCCAATGAATCTGAGGGGGCTTCTCAGTTGATAACGCAACCCTAACACGATTCTTCGCATTCCACTTTCTACTGCCCTTCATCGTTGCCGCCGCAACCCTTCTCCACCTACTATTTTTACACGAGACAGGATCAAATAACCCGGCCGGTTTAAATTCTGACGCGGATAAAATCTCATTCCACCCATACTTCTCATATAAAGACCTACTAGGCTTCGTATTAATACTCCTAGCACTTACATCACTAGCACTATTTTCTCCTAACCTATTAGGAGACCCAGACAATTTTACACCCGCCAACCCCATAGTCACCCCGCCGCACATTAAACCAGAATGATACTTCCTATTTGCCTACGCCATTTTACGCTCTATCCCAAATAAACTAGGAGGTGTTCTCGCATTATTATTCTCAATCTTAGTTCTAATAGTAGTTCCAATTTTACACACCTCAAAACAACGAGGACTTACATTTCGGCCCCTCACCCAATTCTTATTCTGAACCCTAGTGGCAGACATATTGATCCTAACATGAATTGGTGGAATACCTGTAGAACACCCTTATATTGTT
>Hap_70
AGTTGACCTACCAACACCACCCAATATCTCAGCATGATGAAACTTCGGATCCTTGCTAGGATTATGCCTAATCGCACAAATCCTAACAGGACTCTTCCTAGCCATGCACTACACCTCAGACATCTCAACCGCATTCTCATCAGTAGCCCACATCTGCCGAGATGTTAATTATGGTTGACTTATTCGAAATTTACACGCCAACGGAGCATCATTCTTCTTTATCTGCATTTATATACACGTGGCCCGAGGACTATATTACGGATCCTACCTCTACAAAGAGACTTGAAACATTGGGGTAGTACTCCTTTTATTAGTTATAATGACAGCCTTTGTAGGATATGTTCTTCCATGAGGGCAGATATCATTTTGAGGTGCTACAGTAATCACAAACCTATTATCAGCGGTACCTTACATAGGAAACACACTTGTCCAATGAATCTGAGGGGGCTTTTCAGTTGATAACGCAACCCTAACACGATTCTTCGCATTCCACTTTCTACTGCCCTTCATCGTTGCCGCCGCAACCCTTCTCCACCTACTATTTTTACACGAGACAGGATCAAATAACCCAGCCGGCTTAAATTCTGACGCGGATAAAATCTCATTCCACCCATACTTCTCATATAAAGACCTACTAGGCTTCGTATTAATACTCCTAGCACTTACATCACTAGCACTATTTTCTCCTAACCTATTAGGAGACCCAGACAATTTTACACCCGCCAACCCCATAGTCACCCCGCCGCACATTAAACCAGAATGATACTTCCTATTTGCCTACGCCATTTTACGCTCTATCCCAAATAAACTAGGAGGTGTTCTCGCATTATTATTCTCAATCCTAGTTCTAATAGTAGTTCCAATTTTACACACCTCAAAACAACGAGGACTTACATTTCGACCCCTCACCCAATTCTTATTCTGAACCCTGGTGGCAGACATATTGATCCTAACATGAATTGGTGGAATACCTGTAGAACACCCTTATATTGTT
>Hap_71
AGTTGACCTACCAACACCATCCAATATCTCAGCATGATGAAACTTCGGATCCTTGCTAGGATTATGCCTAATCGCACAAATCCTAACAGGACTCTTCCTAGCCATGCACTACACCTCAGACATCTCAACCGCATTCTCATCAGTAGCCCACATCTGCCGAGATGTTAATTATGGTTGACTTATTCGAAATCTACACGCCAACGGAGCATCATTCTTCTTTATCTGCATTTATATACACGTGGCCCGAGGACTATATTACGGATCCTACCTCTACAAAGAGACTTGAAACATTGGGGTAGTACTCCTTTTATTAGTTATAATGACGGCCTTTGTAGGATATGTTCTCCCATGAGGGCAGATATCATTTTGAGGTGCTACAGTAATCACAAACCTATTATCAGCGGTACCTTACATAGGAAACACACTTGTCCAATGAATCTGAGGGGGCTTCTCAGTTGATAACGCAACCCTAACACGATTCTTCGCATTCCACTTTCTACTGCCCTTCATCGTTGCCGCCGCAACCCTTCTCCACCTACTATTTTTACACGAGACAGGATCAAATAACCCGGCCGGCTTAAATTCTGACGCGGATAAAATCTCATTCCACCCATACTTCTCATATAAAGACCTACTAGGCTTCGTATTAATACTCCTAGCACTTACATCACTAGCACTATTTTCTCCTAACCTATTAGGAGACCCAGACAATTTTACACCCGCCAACCCCATAGTCACCCCGCCGCACATTAAACCAGAATGATACTTCCTATTTGCCTACGCCATTTTACGCTCTATCCCAAATAAACTAGGAGGTGTTCTCGCATTATTATTCTCAATCTTAGTTCTAATAGTAGTTCCAATTTTACACACCTCAAAACAACGAGGACTTACATTTCGACCCCTCACCCAATTCTTATTCTGAACCCTAGTGGCAGACATATTGATCCTAACATGAATTGGTGGAATACCTGTAGAACACCCTTATATTGTT
>Hap_72
AGTTGACCTACCAACACCATCCAATATCTCAGCATGATGAAACTTCGGATCCTTGCTAGGATTATGCCTAATCGCACAAATCCTAACAGGACTCTTCCTAGCCATGCACTACACCTCAGACATCTCAACCGCATTCTCATCAGTAGCCCATATCTGCCGAGATGTTAATTATGGTTGACTTATTCGAAATTTACACGCCAACGGAGCATCATTCTTCTTTATCTGCATTTATATACACGTGGCCCGAGGACTATATTACGGATCCTACCTCTACAAAGAGACTTGAAACATTGGGGTAGTACTCCTTTTATTAGTTATAATGACAGCCTTTGTAGGATATGTTCTTCCATGAGGGCAGATATCATTTTGAGGTGCTACAGTAATCACAAACCTATTATCAGCGGTACCTTACATAGGAAACACACTTGTCCAATGAATCTGAGGGGGCTTCTCAGTTGATAACGCAACCCTAACACGATTCTTCGCATTCCACTTTCTACTGCCCTTCATCGTTGCCGCCGCAACCCTTCTCCACCTACTATTTTTACACGAGACAGGATCAAACAACCCAGCCGGCTTAAATTCTGACGCGGATAAAATCTCATTCCACCCATACTTCTCATATAAAGACCTACTAGGCTTCGTATTAATACTCCTAGCACTTACATCATTAGCACTATTTTCTCCTAACCTATTAGGAGACCCAGACAATTTTACACCCGCCAACCCCATAGTCACCCCGCCGCACATTAAACCAGAATGATACTTCCTATTTGCCTACGCCATTTTACGCTCTATCCCAAATAAACTAGGAGGTGTTCTCGCATTATTATTCTCAATCCTAGTTCTAATAGTAGTTCCAATTTTACACACCTCAAAACAACGAGGACTTACATTTCGACCCCTCACCCAATTCTTATTCTGAACCCTGGTGGCAGATATATTGATCCTAACATGAATTGGTGGAATACCTGTAGAACACCCTTATATTGTT
>Hap_73
AGTTGACCTACCAACACCATCCAATATCTCAGCATGATGAAACTTCGGATCCTTGCTAGGATTATGCCTAATCGCACAAATCCTAACAGGACTCTTCCTAGCCATGCACTACACCTCAGACATCTCAACCGCATTCTCATCAGTAGCCCACATCTGCCGAGATGTTAATTATGGTTGACTTATTCGAAATTTACACGCCAACGGAGCATCATTCTTCTTTATCTGCATTTATATACACGTGGCCCGAGGACTATATTACGGATCCTACCTCTACAAAGAGACTTGAAACATTGGGGTAGTACTCCTTTTATTAGTTATAATGACGGCCTTTGTAGGATATGTTCTTCCATGAGGGCAGATATCATTTTGAGGTGCTACAGTAATCACAAACCTATTATCAGCGGTACCTTACATAGGAAACACACTTGTCCAATGAATCTGAGGGGGCTTCTCAGTTGATAACGCAACCCTAACACGATTCTTCGCATTCCACTTTCTACTGCCCTTCATCGTTGCCGCCGCAACCCTTCTCCACCTACTATTTTTACACGAGACAGGATCAAATAACCCGGCCGGCTTAAATTCTGACGCGGATAAAATCTCATTCCACCCATACTTCTCATATAAAGACCTACTAGGCTTCGTATTAATACTCCTAGCACTTACATCACTAGCACTATTTTCTCCTAACCTATTAGGAGACCCAGACAATTTTACACCCGCCAACCCCATAGTCACCCCGCCGCACATTAAACCAGAATGATACTTCCTATTTGCCTACGCCATTTTACGCTCTATCCCAAATAAACTAGGAGGTGTTCTCGCATTATTATTCTCAATCTTAGTTCTAATAGTAGTTCCAATTTTACACACCTCAAAACAACGAGGACTTACATTTCGGCCACTCACCCAATTCTTATTCTGAACCCTAGTGGCAGACATATTGATCCTAACATGAATTGGTGGAATACCTGTAGAACACCCTTATATTGTT
>Hap_74
AGTTGACCTACCAACACCATCCAATATCTCAGCATGATGAAACTTCGGATCCTTGCTAGGATTATGCCTAATCGCACAAATCCTAACAGGACTCTTCCTAGCCATGCACTACACCTCAGACATCTCAACCGCATTCTCATCAGTAGCCCACATCTGCCGAGATGTTAATTATGGTTGACTTATTCGAAATTTACACGCCAACGGAGCATCATTCTTCTTTATCTGCATTTATATACACGTGGCCCGAGGACTATATTACGGATCCTACCTCTACAAAGAGACTTGAAACATTGGGGTAGTACTCCTTTTATTAGTTATAATGACAGCCTTTGTAGGATATGTTCTTCCATGAGGGCAGATATCATTTTGAGGTGCTACAGTAATCACAAACCTATTATCAGCGGTACCTTACATAGGAAACACACTTGTCCAATGAATCTGAGGGGGCTTCTCAGTTGATAACGCAACCCTAACACGATTCTTCGCATTTCACTTTCTACTGCCCTTCATCGTTGCCGCCGCAACCCTTCTCCACCTACTATTTTTACACGAGACAGGATCAAATAACCCAGCCGGCTTAAATTCTGACGCGGATAAAATCTCATTCCACCCATACTTCTCATATAAAGACCTACTAGGCTTCGTATTAATACTCCTAGCACTTACATCACTAGCACTATTTTCTCCTAACCTATTAGGAGACCCAGACAATTTTACACCCGCCAACCCCATAGTCACCCCGCCACACATTAAACCAGAATGATACTTCCTATTTGCCTACGCCATTTTACGCTCTATCCCAAATAAACTAGGAGGTGTTCTCGCATTATTATTCTCAATCCTAGTTCTAATAGTAGTTCCAATTTTACACACCTCAAAACAACGAGGACTTACATTTCGACCCCTCACCCAATTCTTATTCTGAACCCTGGTGGCAGACATATTGATCCTAACATGAATTGGTGGAATACCTGTAGAACACCCTTATATTGTT
>Hap_75
AGTTGACCTACCAACACCATCCAATATCTCAGCATGATGAAACTTCGGATCCTTGCTAGGATTATGCCTAATCGCACAAATCCTAACAGGACTCTTCCTAGCCATGCACTACACCTCAGACATCTCAACCGCATTCTCATCAGTAGCCCACATCTGCCGAGATGTTAATTATGGTTGACTTATTCGAAATTTACACGCCAACGGAGCATCATTCTTCTTTATCTGCATTTATATACACGTGGCCCGAGGACTATATTACGGATCCTACCTCTACAAAGAGACTTGAAACATTGGGGTAGTACTCCTTTTATTAGTTATAATGACGGCCTTTGTAGGATATGTTCTTCCATGAGGGCAGATATCATTTTGAGGTGCTACAGTAATCACAAACCTATTATCAGCGGTACCTTACATAGGAAACACACTTGTCCAATGAATCTGAGGGGGCTTCTCAGTTGATAACGCAACCCTAACACGATTCTTCGCATTCCACTTTCTACTGCCCTTCATCGTTGCCGCCGCAACCCTTCTCCACCTACTATTTTTACACGAGACAGGATCAAATAACCCGGCCGGCTTAAATTCTGACGCGGATAAAATCTCATTCCACCCATACTTCTCATATAAAGACCTACTAGGCTTCGTATTAATACTCCTAGCACTTACATCACTAGCACTATTTTCTCCTAACCTATTAGGAGACCCAGACAATTTTACACCCGCCAACCCCATAGTCACCCCGCCGCACATTAAACCAGAATGATACTTCCTATTTGCCTACGCCATTTTACGCTCTATCCCAAATAAACTAGGAGGTGTTCTCGCATTATTATTCTCAATCTTAGTTCTAATAGTAGTTCCAATTTTACACACCTCAAAACAACGAGGACTTACATTTCGACCACTCACCCAATTCTTATTCTGAACCCTAGTGGCAGACATATTGATCCTAACATGAATTGGTGGAATACCTGTAGAACACCCTTATATTGTT
>Hap_76
ATTTGACCTACCAACACCATCCAATATCTCAGCATGATGAAACTTCGGATCCTTGCTAGGATTATGCCTAATCGCACAAATCCTAACAGGACTCTTCCTAGCCATGCACTACACCTCAGACATCTCAACCGCATTCTCATCAGTAGCCCACATCTGCCGAGATGTTAATTATGGTTGACTTATTCGAAATTTACACGCCAACGGAGCATCATTCTTCTTTATCTGCATTTATATACACGTGGCCCGAGGACTATATTACGGATCCTACCTCTACAAAGAGACTTGAAACATTGGGGTAGTACTCCTTTTATTAGTTATAATGACGGCCTTTGTAGGATATGTTCTCCCATGAGGGCAGATATCATTTTGAGGTGCTACAGTAATCACAAACCTATTATCAGCGGTACCTTACATAGGAAACACACTTGTCCAATGAATCTGAGGGGGCTTCTCAGTTGATAACGCAACCCTAACACGATTCTTCGCATTCCACTTTCTACTGCCCTTCATCGTTGCCGCCGCAACCCTTCTCCACCTACTATTTTTACACGAGACAGGATCAAATAACCCGGCCGGCTTAAATTCTGACGCGGATAAAATCTCATTCCACCCATACTTCTCATATAAAGACCTACTAGGCTTCGTATTAATACTCCTAGCACTTACATCACTAGCACTATTTTCTCCTAACCTATTAGGAGACCCAGACAATTTTACACCCGCCAACCCCATAGTCACCCCGCCGCACATTAAACCAGAATGATACTTCCTATTTGCCTACGCCATTTTACGCTCTATCCCAAATAAACTAGGAGGTGTTCTCGCACTATTATTCTCAATCTTAGTTCTAATAGTAGTTCCAATTTTACACACCTCAAAACAACGAGGACTTACATTTCGACCCCTCACCCAATTCTTATTCTGAACCCTAGTGGCAGACATATTGATCCTAACATGAATTGGTGGAATACCTGTAGAACACCCTTATATTGTT
>Hap_77
AGTTGACCTACCAACACCATCCAATATCTCAGCATGATGAAACTTCGGATCCTTGCTAGGATTATGCCTAATCGCACAAATCCTAACAGGACTCTTCCTAGCCATGCACTACACCTCAGACATCTCAACCGCATTCTCATCAGTAGCCCACATCTGCCGAGATGTTAATTATGGTTGACTTATTCGAAATTTACACGCCAACGGAGCATCATTCTTCTTTATCTGCATTTATATACACGTGGCCCGAGGACTATATTACGGATCCTACCTCTACAAAGAGACTTGAAACATTGGGGTAGTACTCCTTTTATTAGTTATAATAACAGCCTTTGTAGGATATGTTCTTCCATGAGGGCAGATATCATTTTGAGGTGCTACAGTAATCACAAACCTATTATCAGCGGTACCTTACATAGGAAACACACTTGTCCAATGAATCTGAGGGGGCTTCTCAGTTGATAACGCAACCCTAACACGATTCTTCGCATTCCACTTTCTACTGCCCTTCATCGTTGCCGCCGCAACCCTTCTCCACCTACTATTTTTACACGAGACAGGATCAAATAACCCGGCCGGCTTAAATTCTGACGCGGATAAAATCTCATTCCACCCATACTTCTCATATAAAGACCTACTAGGCTTCGTATTAATACTCCTAGCACTTACATCACTAGCACTATTTTCTCCTAACCTATTAGGAGACCCAGACAATTTTACACCCGCCAACCCCATAGTCACCCCGCCGCACATTAAACCAGAATGATACTTCCTATTTGCCTACGCCATTTTACGCTCTATCCCAAATAAACTAGGAGGTGTTCTCGCATTATTATTCTCAATCCTAGTTCTAATAGTAGTTCCAATTTTACACACCTCAAAACAACGAGGACTTACATTTCGACCCCTCACTCAATTCTTATTCTGAACCCTGGTGGCAGACATATTGATCCTAACATGAATTGGTGGAATACCTGTAGAACACCCTTATATTGTT
>Hap_78
AGTTGACCTACCAACACCATCCAATATCTCAGCATGATGAAACTTCGGATCCTTGCTAGGATTATGCCTAATCGCACAAATCCTAACAGGACTCTTCCTAGCCATGCACTACACCTCAGACATCTCAACCGCATTCTCATCAGTAGCCCACATCTGCCGAGATGTTAATTATGGTTGACTTATTCGAAATTTACACGCCAACGGAGCATCATTCTTCTTTATCTGCATTTATATACACGTGGCCCGAGGACTATATTACGGATCCTACCTCTACAAAGAGACTTGAAACATTGGGGTAGTACTCCTTTTATTAGTTATAATGACGGCCTTTGTAGGATATGTTCTTCCATGAGGGCAGATATCATTTTGAGGTGCTACAGTAATCACAAACCTATTATCAGCGGTACCTTACATAGGAAACACACTTGTCCAATGAATCTGAGGGGGCTTCTCAGTTGATAACGCAACCCTAACACGATTCTTCGCATTCCACTTTCTACTGCCCTTCATCGTTGCCGCCGCAACCCTTCTCCACCTACTATTTTTACACGAGACAGGATCAAATAACCCGGCCGGCTTAAATTCTGACGCGGATAAAATCTCATTCCACCCATACTTCTCATATAAAGACCTACTAGGCTTCGTATTAATACTCCTAGCACTTACATCACTAGCACTATTTTCTCCTAACCTATTAGGAGACCCAGACAATTTTACACCCGCCAACCCCATAGTCACCCCGCCGCACATTAAACCAGAATGATACTTCCTATTTGCCTACGCCATTTTACGCTCTATCCCAAATAAACTAGGAGGTGTTCTCGCATTATTATTCTCAATCTTAGTTCTAATAGTAGTTCCAATTTTACACACCTCAAAACAACGAGGACTTACATTTCGGCCCCTCACCCAATTCTTATTCTGAACCCTAGTGGCAGACATATTGATCCTAACATGAATTGGCGGAATACCTGTAGAACACCCTTATATTGTT
>Hap_79
AGTTGACCTACCAACACCATCCAATATCTCAGCATGATGAAACTTCGGATCCTTGCTAGGATTATGCCTAATCGCACAAATCCTAACAGGACTCTTCCTAGCCATGCACTACACCTCAGACATCTCAACCGCATTCTCATCAGTAGCCCACATCTGCCGAGATGTTAATTATGGTTGACTTATTCGAAATTTACACGCCAACGGAGCATCATTCTTCTTTATCTGCATTTATATACACGTGGCCCGAGGACTATATTACGGATCCTACCTCTACAAAGAGACTTGAAACATTGGAGTAGTACTCCTTTTATTAGTTATAATGACGGCCTTTGTAGGATATGTTCTTCCATGAGGGCAGATATCATTTTGAGGTGCTACAGTAATCACAAACCTATTATCAGCGGTACCTTACATAGGAAACACACTTGTCCAATGAATCTGAGGGGGCTTCTCAGTTGATAACGCAACCCTAACACGATTCTTCGCATTCCACTTTCTACTGCCCTTCATCGTTGCCGCCGCAACCCTTCTCCACCTACTATTTTTACACGAGACAGGATCAAATAACCCGGCCGGCTTAAATTCTGACGCGGATAAAATCTCATTCCACCCATACTTCTCATATAAAGACCTACTAGGCTTCGTATTAATACTCCTAGCACTTACATCACTAGCACTATTTTCTCCTAACCTATTAGGAGACCCAGACAATTTTACACCCGCCAACCCCATAGTCACCCCGCCGCACATTAAACCAGAATGATACTTCCTATTTGCCTACGCCATTTTACGCTCTATCCCAAATAAACTAGGAGGTGTTCTCGCATTATTATTCTCAATCTTAGTTCTAATAGTAGTTCCAATTTTACACACCTCAAAACAACGAGGACTTACATTTCGACCCCTCACCCAATTCTTATTCTGAACCCTAGTGGCAGACATATTGATCCTAACATGAATTGGTGGAATACCTGTAGAACACCCTTATATTGTT
>Hap_80
AGTTGACCTACCAACACCATCCAATATCTCAGCATGATGAAACTTCGGATCCTTGCTAGGATTATGCCTAATCGCACAAATCCTAACAGGACTCTTCCTAGCCATGCACTACACCTCAGACATCTCAACCGCATTCTCATCAGTAGCCCACATCTGCCGAGATGTTAATTATGGTTGACTTATTCGAAATTTACACGCCAACGGAGCATCATTCTTCTTTATCTGCATTTATATACACGTGGCCCGAGGACTATATTACGGATCCTACCTCTACAAAGAGACTTGAAACATTGGGGTAGTACTCCTTTTATTAGTTATAATGACGGCCTTTGTAGGATATGTTCTTCCATGAGGGCAGATATCATTTTGAGGTGCTACAGTAATCACAAACCTATTATCAGCGGTACCTTACATAGGAAACACACTTGTCCAATGAATCTGAGGGGGCTTCTCAGTTGATAACGCAACCCTAACACGATTCTTCGCATTCCACTTTCTACTGCCCTTCATCGTTGCCGCCGCAACCCTTCTCCACCTACTATTTTTACACGAGACAGGATCAAATAACCCGGCCGGCTTAAATTCTGACGCGGATAAAATCTCATTCCACCCATACTTCTCATATAAAGACCTACTAGGCTTCGTATTAATACTCCTAGCACTTACATCACTAGCACTATTTTCTCCTAACCTATTAGGAGACCCAGACAATTTTACACCCGCCAACCCCATAGTCACCCCGCCGCACATTAAACCAGAATGATACTTCCTATTTGCCTACGCCATTTTACGCTCTATCCCAAATAAACTAGGAGGTGTTCTCGCATTATTATTCTCAATCTTAGTTCTAATAGTAGTTCCAATTTTACACACCTCAAAACAACGAGGACTTACATTTCGACCCCTCACCCAATTCTTATTCTGAACCCTAGTGGCAGACATATTAATCCTAACATGAATTGGTGGAATACCTGTAGAACACCCTTATATTGTT
>Hap_81
AGTTGACCTACCAACACCATCCAATATCTCAGCATGATGAAACTTCGGATCCTTGCTAGGATTATGCCTAATCGCACAAATCCTAACAGGACTCTTCCTAGCCATGCACTACACCTCAGACATCTCAACCGCATTCTCATCAGTAGCCCACATCTGCCGAGATGTTAATTATGGTTGACTTATTCGAAATTTACACGCCAACGGAGCATCATTCTTCTTTATCTGCATTTATATACACGTGGCCCGAGGACTATATTACGGATCCTACCTCTACAAAGAGACTTGAAACATTGGGGTAGTACTCCTTTTATTAGTTATAATGACGGCCTTTGTAGGATATGTTCTTCCATGAGGGCAGATATCATTTTGAGGTGCTACAGTAATCACAAACCTATTATCAGCGGTACCTTACATAGGAAACACACTTGTCCAATGAATCTGAGGGGGCTTCTCAGTTGATAACGCAACCCTAACACGATTCTTCGCATTCCACTTTCTACTGCCCTTCATCGTTGCCGCCGCAACCCTTCTCCACCTACTATTTTTACACGAGACAGGATCAAATAACCCGGCCGGCTTAAATTCTGACGCGGATAAAATCTCATTCCACCCATATTTCTCATATAAAGACCTACTAGGCTTCGTATTAATACTCCTAGCACTTACATCACTAGCACTATTTTCTCCTAACCTATTAGGAGACCCAGACAATTTTACACCCGCCAACCCCATAGTCACCCCGCCGCACATTAAACCAGAATGATACTTCCTATTTGCCTACGCCATTTTACGCTCTATCCCAAATAAACTAGGAGGTGTTCTCGCATTATTATTCTCAATCTTAGTTCTAATAGTAGTTCCAATTTTACACACCTCAAAACAACGAGGACTTACATTTCGACCCCTCACCCAATTCTTATTCTGAACCCTAGTGGCAGACATATTGATCCTAACATGAATTGGTGGAATACCTGTAGAACACCCTTATATTGTT
>Hap_82
AGTTGACCTACCAACACCATCCAATATCTCAGCATGATGAAACTTCGGATCCTTGCTAGGATTATGCCTAATCGCACAAATCCTAACAGGACTCTTCCTAGCCATGCACTACACCTCAGACATCTCAACCGCATTCTCATCAGTAGCCCACATCTGCCGAGATGTTAATTATGGTTGACTTATTCGAAATTTACACGCCAACGGAGCATCATTCTTCTTTATCTGCATTTATATACACGTGGCCCGAGGACTATATTACGGATCCTACCTCTACAAAGAGACTTGAAACATTGGGGTAGTACTCCTTTTATTAGTTATAATGACGGCCTTTGTAGGATATGTTCTTCCATGAGGGCAGATATCATTTTGAGGTGCTACAGTAATCACAAACCTATTATCAGCGGTACCTTACATAGGAAACACACTTGTCCAATGAATCTGAGGGGGCTTCTCAGTTGATAACGCAACCCTAACACGATTCTTCGCATTCCACTTTCTACTGCCCTTCATCGTTGCCGCCGCAACCCTTCTCCACCTACTATTTTTACACGAGACAGGATCAAATAACCCGGCCGGCTTAAATTCTGACGCGGATAAAATCTCATTCCACCCATACTTCTCATATAAAGACCTACTAGGCTTCGTATTAATACTCCTAGCACTTACATCACTAGCACTATTTTCTCCTAACCTATTAGGAGACCCAGACAATTTTACACCCGCCAACCCCATAGTCACCCCGCCGCACATTAAACCAGAATGATACTTCCTATTTGCCTACGCCATTTTACGCTCTATCCCAAATAAACTAGGAGGTGTTCTCGCATTATTATTCTCAATCTTAGTTCTAATAGTAGTTCCAATTTTACACACCTCAAAACAACGAGGACTTACATTTCGACCCCTCACCCAATTCTTATTCTGAACCCTAGTGGCAGATATATTGATCCTAACATGAATTGGTGGAATACCTGTAGAACACCCTTATATTGTT
>Hap_83
AGTTGACCTACCAACACCATCCAATATCTCAGCATGATGAAACTTCGGATCCTTGCTAGGATTATGCCTAATCGCACAAATCCTAACAGGACTCTTCCTAGCCATGCACTACACCTCAGACATCTCAACCGCATTCTCATCAGTAGCCCACATCTGCCGAGATGTTAATTATGGTTGACTTATTCGAAATTTACACGCCAACGGAGCATCATTCTTCTTTATCTGCATTTATATACACGTGGCCCGAGGACTATATTACGGATCCTACCTCTACAAAGAGACTTGAAACATTGGGGTAGTACTCCTTTTATTAGTTATAATGACGGCCTTTGTAGGATATGTTCTTCCATGAGGGCAGATATCATTTTGAGGTGCTACAGTAATCACAAACCTATTATCAGCGGTACCTTACATAGGAAACACACTTGTCCAATGAATCTGAGGGGGCTTCTCAGTTGATAACGCAACCCTAACACGATTCTTCGCATTCCACTTTCTACTGCCCTTCATCGTTGCCGCCGCAACCCTTCTCCACCTACTATTTTTACACGAGACAGGATCAAATAACCCGGCCGGCTTAAATTCTGACGCGGATAAAATCTCATTCCACCCATACTTCTCATATAAAGACCTACTAGGCTTCGTATTAATACTCCTAGCACTTACATCACTAGCACTATTTTCTCCTAACCTATTAGGAGACCCAGACAATTTTACACCCGCCAACCCTATAGTCACCCCGCCGCACATTAAACCAGAATGATACTTCCTATTTGCCTACGCCATTTTACGCTCTATCCCAAATAAACTAGGAGGTGTTCTCGCATTATTATTCTCAATCTTAGTTCTAATAGTAGTTCCAATTTTACACACCTCAAAACAACGAGGACTTACATTTCGGCCCCTCACCCAATTCTTATTCTGAACCCTAGTGGCAGACATATTAATCCTAACATGAATTGGTGGAATACCTGTAGAACACCCTTATATTGTT
>Hap_84
AGTTGACCTACCAACACCATCCAATATCTCAGCATGATGAAACTTCGGATCCTTGCTAGGATTATGCCTAATCGCACAAATCCTAACAGGACTCTTCCTAGCCATGCACTACACCTCAGACATCTCAACCGCATTCTCATCAGTAGCCCACATCTGCCGAGATGTTAATTATGGTTGACTTATTCGAAATTTACACGCCAACGGAGCATCATTCTTCTTTATCTGCATTTATATACACGTGGCCCGAGGACTATATTACGGATCCTACCTCTACAAAGAGACTTGAAACATTGGGGTAGTACTCCTTTTATTAGTTATAATGACGGCCTTTGTAGGATATGTTCTTCCATGAGGGCAGATATCATTTTGAGGTGCTACAGTAATCACAAACCTATTATCAGCGGTACCTTACATAGGAAACACACTTGTCCAATGAATCTGAGGGGGCTTCTCAGTTGATAACGCAACCCTAACACGATTCTTCGCATTCCACTTTCTACTGCCCTTCATCGTTGCCGCTGCAACCCTTCTCCACCTACTATTTTTACACGAGACAGGATCAAATAACCCGGCCGGCTTAAATTCTGACGCGGATAAAATCTCATTCCACCCATACTTCTCATATAAAGACCTACTAGGCTTCGTATTAATACTCCTAGCACTTACATCACTAGCACTATTTTCTCCTAACCTATTAGGAGACCCAGACAATTTTACACCCGCCAACCCTATAGTCACCCCGCCGCACATTAAACCAGAATGATACTTCCTATTTGCCTACGCCATTTTACGCTCTATCCCAAATAAACTAGGAGGTGTTCTCGCATTATTATTCTCAATCTTAGTTCTAATAGTAGTTCCAATTTTACACACCTCAAAACAACGAGGACTTACATTTCGGCCCCTCACCCAATTCTTATTCTGAACCCTAGTGGCAGACATATTGATCCTAACATGAATTGGTGGAATACCTGTAGAACACCCTTATATTGTT
>Hap_85
AGTTGACCTACCAACACCATCCAATATCTCAGCATGATGAAACTTCGGATCCTTGCTAGGATTATGCCTAATCGCACAAATCCTAACAGGACTCTTCCTAGCCATGCACTACACCTCAGACATCTCAACCGCATTCTCATCAGTAGCCCACATCTGCCGAGATGTTAATTATGGTTGACTTATTCGAAATTTACACGCCAACGGAGCATCATTCTTCTTTATCTGCATTTATATACACGTGGCCCGAGGACTATATTACGGATCCTACCTCTACAAAGAGACTTGAAACATTGGGGTAGTACTCCTTTTATTAGTTATAATGACGGCCTTTGTAGGATATGTTCTTCCATGAGGGCAGATATCATTTTGAGGTGCTACAGTAATCACAAACCTATTATCAGCGGTACCTTACATAGGAAACACACTTGTCCAATGAATCTGAGGGGGCTTCTCAGTTGATAACGCAACCCTAACACGATTCTTCGCATTCCACTTTCTACTGCCCTTCATCGTTGCCGCCGCAACCCTTCTCCACCTACTATTTTTACACGAGACAGGATCAAATAACCCGGCCGGCTTAAATTCTGACGCGGATAAAATCTCATTCCACCCATACTTCTCATATAAAGACCTACTAGGCTTCGTATTAATACTCCTAGTACTTACATCACTAGCACTATTTTCTCCTAACCTATTAGGAGATCCAGACAATTTTACACCCGCCAACCCCATAGTCACCCCGCCGCACATTAAACCAGAATGATACTTCCTATTTGCCTACGCCATTTTACGCTCTATCCCAAATAAACTAGGAGGTGTTCTCGCATTATTATTCTCAATCTTAGTTCTAATAGTAGTTCCAATTTTACACACCTCAAAACAACGAGGACTTACATTTCGACCCCTCACCCAATTCTTATTCTGAACCCTAGTGGCAGACATATTAATCCTAACATGAATTGGTGGAATACCTGTAGAACACCCTTATATTGTT
>Hap_86
AGTTGACCTACCAACACCATCCAATATCTCAGCATGATGAAACTTCGGATCCTTGCTAGGATTATGCCTAATCGCACAAATCCTAACAGGACTCTTCCTAGCCATGCACTACACCTCAGACATCTCAACCGCATTCTCATCAGTAGCCCACATCTGCCGAGATGTTAATTATGGTTGACTTATTCGAAATTTACACGCCAACGGAGCATCATTCTTCTTTATCTGCATTTATATACACGTGGCCCGAGGACTATATTACGGATCCTACCTCTACAAAGAGACTTGAAACATTGGGGTAGTACTCCTTTTATTAGTTATAATGACAGCCTTTGTAGGATATGTTCTTCCATGAGGGCAGATATCATTTTGAGGTGCTACAGTAATCACAAACCTATTATCAGCAGTACCTTACATAGGAAACACACTTGTCCAATGAATCTGAGGGGGCTTCTCAGTTGATAACGCAACCCTAACACGATTCTTCGCATTCCACTTTCTACTGCCCTTCATCGTTGCCGCCGCAACCCTTCTCCACCTACTATTTTTACACGAGACAGGATCAAATAACCCAGCCGGCTTAAATTCTGACGCGGATAAAATCTCATTCCACCCATACTTCTCATATAAAGACCTACTAGGCTTCGTATTAATACTCCTAGCACTTACATCACTAGCACTATTTTCTCCTAACCTATTAGGAGACCCAGACAATTTTACACCCGCCAACCCCATAGTCACCCCGCCGCACATTAAACCAGAATGATACTTCCTATTTGCCTACGCCATTTTACGCTCTATCCCAAATAAACTAGGAGGTGTTCTCGCATTATTATTCTCAATCCTAGTTCTAATAGTAGTTCCAATTTTACACACCTCAAAACAACGAGGACTTACATTTCGACCCCTCACCCAATTCTTATTCTGAACCCTGGTGGCAGACATATTGATCCTAACATGAATTGGTGGAATACCTGTAGAACACCCTTATATTGTT
>Hap_87
AGTTGACCTACCAACACCATCCAATATCTCAGCATGATGAAACTTCGGATCCTTGCTAGGATTATGCCTAATCGCACAAATCCTAACAGGACTCTTCCTAGCCATGCACTACACCTCAGACATCTCAACCGCATTCTCATCAGTAGCCCACATCTGCCGAGATGTTAATTATGGTTGACTTATTCGAAATTTACACGCCAACGGAGCATCATTCTTCTTTATCTGCATTTATATACACGTGGCCCGAGGACTATATTACGGATCCTACCTCTACAAAGAGACTTGAAACATTGGGGTAGTACTCCTTTTATTAGTTATAATGACGGCCTTTGTAGGATATGTTCTTCCATGAGGGCAGATATCATTTTGAGGTGCTACAGTAATCACAAACCTATTATCAGCGGTACCTTACATAGGAAACACACTTGTCCAATGAATCTGAGGGGGCTTCTCAGTTGATAACGCAACCCTAACACGATTCTTCGCATTCCACTTTCTACTGCCCTTCATCGTTGCCGCCGCAACCCTTCTCCACCTACTATTTTTACACGAGACAGGATCAAATAACCCGGCCGGCTTAAATTCTGACGCGGATAAAATCTCATTCCACCCATACTTCTCATATAAAGACCTACTAGGCTTCGTATTAATACTCCTAGCACTTACATCACTAGCACTATTTTCTCCTAACCTATTAGGAGACCCAGACAATTTTACACCCGCCAACCCCATAGTCACCCCGCCGCACATTAAACCAGAATGATACTTCCTATTTGCCTACGCCATTTTACGCTCTATCCCAAATAAACTAGGAGGTGTTCTCGCATTATTATTCTCAATCTTAGTTCTAATAGTAGTTCCAATTTTACACACCTCAAAACAACGAGGACTTACATTTCGACCCCTCACCCAATTCTTATTCTGAACCCTAGTGGCAGACATATTGATCCTAACATGAATTGGCGGAATACCTGTAGAACACCCTTATATTGTT
>Hap_88
AGTTGACCTACCAACACCATCCAATATCTCAGCATGATGAAACTTCGGATCCTTGCTAGGATTATGCCTAATCGCACAAATCCTAACAGGACTCTTCCTAGCCATGCACTACACCTCAGACATCTCAACCGCATTCTCATCAGTAGCCCACATCTGCCGAGATGTTAATTATGGTTGACTTATTCGAAATTTACACGCCAACGGAGCATCATTCTTCTTTATCTGCATTTATATACACGTGGCCCGAGGACTATATTACGGATCCTACCTCTACAAAGAGACTTGAAACATTGGGGTAGTACTCCTTTTATTAGTTATAATGACAGCCTTTGTAGGATATGTTCTTCCATGAGGGCAGATATCATTTTGAGGTGCTACAGTAATCACAAACCTATTATCAGCGGTACCTTACATAGGAAACACACTTGTCCAATGAATCTGAGGGGGCTTCTCAGTTGATAACGCAACCCTAACACGATTCTTCGCATTCCACTTTCTACTGCCCTTCATCGTTGCCGCCGCAACCCTTCTCCACCTACTATTTTTACACGAGACAGGATCAAATAACCCAGCCGGCTTAAATTCTGACGCGGATAAAATCTCATTCCACCCATACTTCTCATATAAAGACCTACTAGGCTTCGTATTAATACTCCTAGCACTTACATCACTAGCACTATTTTCTCCTAACCTATTAGGAGATCCAGACAATTTTACACCCGCCAACCCCATAGTCACCCCGCCGCACATTAAACCAGAATGATACTTCCTATTTGCCTACGCCATTTTACGCTCTATCCCAAATAAACTAGGAGGTGTTCTCGCATTATTATTCTCAATCCTAGTTCTAATAGTAGTTCCAATTTTACACACCTCAAAACAACGAGGACTTACATTTCGACCCCTCACCCAATTCTTATTCTGAACCCTGGTGGCAGACATATTGATCCTAACATGAATTGGTGGAATACCTGTAGAACACCCTTATATTGTT
>Hap_89
AGTTGACCTACCAACACCATCCAATATCTCAGCATGATGAAACTTCGGATCCTTGCTAGGATTATGCCTAATCGCACAAATCCTAACAGGACTCTTCCTAGCCATGCACTACACCTCAGATATCTCAACCGCATTCTCATCAGTAGCCCACATCTGCCGAGATGTTAATTATGGTTGACTTATTCGAAATTTACACGCCAACGGAGCATCATTCTTCTTTATCTGCATTTATATACACGTGGCCCGAGGACTATATTACGGATCCTACCTCTACAAAGAGACTTGAAACATTGGGGTAGTACTCCTTTTATTAGTTATAATGACAGCCTTTGTAGGATATGTTCTTCCATGAGGGCAGATATCATTTTGAGGTGCTACAGTAATCACAAACCTATTATCAGCGGTACCTTACATAGGAAACACACTTGTCCAATGAATCTGAGGGGGCTTCTCAGTTGATAACGCAACCCTAACACGATTCTTCGCATTCCACTTTCTACTGCCCTTCATCGTTGCCGCCGCAACCCTTCTCCACCTACTATTTTTACACGAGACAGGATCAAATAACCCAGCCGGCTTAAATTCTGACGCGGATAAAATCTCATTCCACCCATACTTCTCATATAAAGACCTACTAGGCTTCGTATTAATACTCCTAGCACTTACATCACTAGCACTATTTTCTCCTAACCTATTAGGAGACCCAGACAATTTTACACCCGCCAACCCCATAGTCACCCCGCCGCACATTAAACCAGAATGATACTTCCTATTTGCCTACGCCATTTTACGCTCTATCCCAAATAAACTAGGAGGTGTTCTCGCATTATTATTCTCAATCCTAGTTCTAATAGTAGTTCCAATTTTACACACCTCAAAACAACGAGGACTTACATTTCGACCCCTCACCCAATTCTTATTCTGAACCCTGGTGGCAGACATATTGATCCTAACATGAATTGGTGGAATACCTGTAGAACACCCTTATATTGTT
>Hap_90
AGTTGACCTACCAACACCATCCAATATCTCAGCATGATGAAACTTCGGATCCTTGCTAGGATTATGCCTAATCGCACAAATCCTAACAGGACTCTTCCTAGCCATGCACTACACCTCAGACATCTCAACCGCATTCTCATCAGTAGCCCACATCTGCCGAGATGTTAATTATGGTTGACTTATTCGAAATTTACACGCCAACGGAGCATCATTCTTCTTTATCTGCATTTATATACACGTGGCCCGAGGACTATATTACGGATCCTACCTCTACAAAGAGACTTGAAACATTGGGGTAGTACTCCTTTTATTAGTTATAATGACAGCCTTTGTAGGATATGTTCTTCCATGAGGGCAGATATCATTTTGAGGTGCTACAGTAATCACAAACCTATTATCAGCGGTACCTTACATAGGAAACACACTTGTCCAATGAATCTGAGGGGGCTTCTCAGTTGATAACGCAACCCTAACACGATTCTTCGCATTCCACTTTCTACTGCCCTTCATCGTTGCCGCCGCAACCCTTCTCCACCTACTATTTTTACACGAGACAGGATCAAATAACCCAGCCGGCTTAAATTCTGACGCGGATAAAATCTCATTCCACCCATACTTCTCATATAAAGACCTACTAGGCTTCGTATTAATACTCCTAGCACTTACATCACTAGCACTATTTTCTCCTAACCTATTAGGAGACCCAGACAATTTTACACCCGCCAACCCCATAGTCACCCCGCCGCACATTAAACCAGAATGATACTTCCTATTTGCCTACGCCATTTTACGCTCTATCCCAAATAAACTAGGAGGTGTTCTCGCATTATTATTCTCAATCCTAGTTCTAATAGTAGTTCCAATTTTACACACCTCAAAACAACGAGGACTTACATTTCGACCCCTCACCCAATTCTTATTCTGAACCCTGGTGGCAGACATATTGATCCTAACATGAATTGGTGGAATACCTGTAGAACACCCTTATATTGTC
>Hap_91
AGTTGACCTACCAACACCATCCAATATCTCAGCATGATGAAACTTCGGATCCTTGCTAGGATTATGCCTAATCGCACAAATCCTAACAGGACTCTTCCTAGCCATGCACTACACCTCAGACATCTCAACCGCATTCTCATCAGTAGCCCACATCTGCCGAGATGTTAATTATGGTTGACTTATTCGAAATTTACACGCCAACGGAGCATCATTCTTCTTTATCTGCATTTATATACACGTGGCCCGAGGACTATATTACGGATCCTACCTCTACAAAGAGACTTGAAACATTGGGGTAGTACTCCTTTTATTAGTTATAATGACGGCCTTTGTAGGATATGTTCTCCCATGAGGGCAGATATCATTTTGAGGTGCTACAGTAATCACAAACCTATTATCAGCGGTACCTTACATAGGAAACACACTTGTCCAATGAATCTGAGGGGGCTTCTCAGTTGATAGCGCAACCCTAACACGATTCTTCGCATTCCACTTTCTACTGCCCTTCATCGTTGCCGCCGCAACCCTTCTCCACCTACTATTTTTACACGAGACAGGATCAAATAACCCGGCCGGCTTAAATTCTGACGCGGATAAAATCTCATTCCACCCATACTTCTCATATAAAGACCTACTAGGCTTCGTATTAATACTCCTAGCACTTACATCACTAGCACTATTTTCTCCTAACCTATTAGGAGACCCAGACAATTTTACACCCGCCAACCCCATAGTCACCCCGCCGCACATTAAACCAGAATGATACTTCCTATTTGCCTACGCCATTTTACGCTCTATCCCAAATAAACTAGGAGGTGTTCTCGCATTATTATTCTCAATCTTAGTTCTAATAGTAGTTCCAATTTTACACACCTCAAAACAACGAGGACTTACATTTCGACCCCTCACCCAATTCTTATTCTGAACCCTAGTGGCAGACATATTGATCCTAACATGAATTGGTGGAATACCTGTAGAACACCCTTATATTGTT
>Hap_92
AGTTGACCTACCAACACCATCCAATATCTCAGCATGATGAAACTTCGGATCCTTGCTAGGATTATGCCTAATCGCACAAATCCTAACAGGACTCTTCCTAGCCATGCACTACACCTCAGACATCTCAACCGCATTCTCATCAGTAGCCCACATCTGCCGAGATGTTAATTATGGTTGACTTATTCGAAATTTACACGCCAACGGAGCATCATTCTTCTTTATCTGCATTTATATACACGTGGCCCGAGGACTATATTACGGATCCTACCTCTACAAAGAGACTTGAAACATTGGGGTAGTACTCCTTTTATTAGTTATAATGACAGCCTTTGTAGGATATGTTCTTCCATGGGGGCAGATATCATTTTGAGGTGCTACAGTAATCACAAACCTATTATCAGCGGTACCTTACATAGGAAACACACTTGTCCAATGAATCTGAGGGGGCTTCTCAGTTGATAACGCAACCCTAACACGATTCTTCGCATTCCACTTTCTACTGCCCTTCATCGTTGCCGCCGCAACCCTTCTCCACCTACTATTTTTACACGAGACAGGATCAAATAACCCAGCCGGCTTAAATTCTGACGCGGATAAAATCTCATTCCACCCATACTTCTCATATAAAGACCTACTAGGCTTCGTATTAATACTCCTAGCACTTACATCACTAGCACTATTTTCTCCTAACCTATTAGGAGACCCAGACAATTTTACACCCGCCAACCCCATAGTCACCCCGCCGCACATTAAACCAGAATGATACTTCCTATTTGCCTACGCCATTTTACGCTCTATCCCAAATAAACTAGGAGGTGTTCTCGCATTATTATTCTCAATCCTAGTTCTAATAGTAGTTCCAATTTTACACACCTCAAAACAACGAGGACTTACATTTCGACCCCTCACCCAATTCTTATTCTGAACCCTGGTGGCAGACATATTGATCCTAACATGAATTGGTGGAATACCTGTAGAACACCCTTATATTGTT
