# Supplementary material for: Genetic structure of two sympatric gudgeon fishes (Xenophysogobio boulengeri and X. nudicorpa) in the upper reaches of Yangtze River Basin
Source: PeerJ. 2019 Aug 6;7:e7393. doi: 10.7717/peerj.7393 (PMC6688597; doi:10.7717/peerj.7393)
Supplement: Supplemental Information 18 — Raw data of Xenophysogobio nudicorpa from four populations based CR data. [file peerj-07-7393-s018.fas]

>Hap_1   
TATTATCACCATTCAATTATTTTAACCCCAAAGCAAGTACTATCGTCCAAGATATACATA
AAGCAAATTCTTAAAACTCAGAAATAATTTTAACTAGACCTGGGAAATAGATATTTCCCT
TAAACGTGGCACTCAGATTTTTCCTTGAAATAACCAGCTAAGGTTTATATTAAACATATT
AATGTAGTAAGAGACCACCAACTGGTATACATTAAGGCATATCATGCATGATAGAATCAG
GGACACAAAATGTGGGGGTCGCACAATGTGAACTATTCCTGGTATCTGGTTCCTATTTCA
GGTATATAACTGTAATAATCCCACCCTCGGATAATTATACTGGCATTTGATTAATGGTGT
AATTACATACTCCTCGTTACCCAACATGCCGGGCGTTCTTTTATATGCATAGGGTTCTCT
TTTTTAGGTTTCCTTTCACTTTACATTTCAGAGTGTAAACACAAATAATATAATAAGGTT
GAACACTTTCTCTGTTCTAGTTAAAGTAGGTTAAATATTAAATGACATAACTTAAGAATT
ACATATTAATATCTCAAGTGCATAACATATTCATTACTTCTTCACCTTACCCTTATATAT
CTGCCCCCTTTGATTTTTCGGCTTACGCGCGACAAACCCCCCTACCCCCTACGCTCAACA
AATCCTGTTATCCTTGTCAAACCCCTAAACCAAGGAAGGCTCGAGAACGTGCGTGCTAAC
AAGTTGTAATATGGGCCAGCCATCCGCGTTGTATATATATACATGCACATTGCATTTACT
TATCGCGCAAAATCCCCAAATATTGACCTATTAAACCCTACTGAGATTTTTGATGACTTT
TTAATGCTAAAAAA
>Hap_2
TATTATCACCATTCAATTATTTTAACCCCAAAGCAAGTACTATCGTCCAAGATATACATA
AAGCAAATTATTAAAACTCAGAAATAATTTTAACTAGACCTGGGAAATAGATATTTCCCT
TAAACGTGGCACTCAGATTTTTCCTTGAAATAACCAACTAAGGTTTATATTAAACATATT
AATGTAGTAAGAGACCACCAACTGGTATACATTAAGGCATATCATGCATGATAGAATCAG
GGACACAAAATGTGGGGGTCGCACAATGTGAACTATTCCTGGTATCTGGTTCCTATTTCA
GGTACATAACTGTAATAATCCCACCCTCGGATAATTATACTGGCATTTGATTAATGGTGT
AATTACATACTCCTCGTTACCCAACATGCCGGGCGTTCTTTTATATGCATAGGGTTCTCT
TTTTTAGGTTTCCTTTCACTTTACATTTCAGAGTGTAAACACAAATAATATAATAAGGTT
GAACACTTTCTCTGTTCTAGTTAAAGTAGGTTAAATATTAAATGACATAACTTAAGAATT
ACATATTAATATCTCAAGTGCATAACATATTCATTACTTCTTCACCTTACCCTTATATAT
CTGCCCCCTTTGATTTTTCGGCTTACGCGCGACAAACCCCCCTACCCCCTACGCTCAACA
AATCCTGTTATCCTTGTCAAACCCCTAAACCAAGGAAGGCTCGAGAACGTGCGTGCTAAC
AAGTTGTAATATGGGCCAGCCATCCGCGTTGTATATATATACATGCACATTGCATTTACT
TATCGCGCAAAATCCCCAAATATTGACCTATTATACCCTACTGAGATTTTTGATGACTTT
TTAATGCTAAAAAA
>Hap_3
TATTATCACCATTCAATTATTTTAACCCCAAAGCAAGTACTATCGTCCAAGATATACATA
AAGCAAATTCTTAAAACTCAGAAATAATTTTAACTAGACCTGGGAAATAGATATTTCCCT
TAAACGTGGCACTCAGATTTTTCCTTGAAATAACCAGCTAAGGTTTATATTAAACATATT
AATGTAGTAAGAGACCACCAACTGGTATACATTAAGGCATATCATGCATGATAGAATCAG
GGACACAAAATGTGGGGGTCGCACAATGTGAACTATTCCTGGTATCTGGTTCCTATTTCA
GGTATATAACTGTAATAATCCCACCCTCGGATAATTATACTGGCATTTGATTAATGGTGT
AATTACATACTCCTCGTTACCCAACATGCCGGGCGTTCTTTTATATGCATAGGGTTCTCT
TTTTTAGGTTTCCTTTCACTTTACATTTCAGAGTGTAAACACAAATAATATAATAAGGTT
GAACACTTTCTCTGTTCTAGTTAAAGTAGGTTAAATATTAAATGACATAACTTAAGAATT
ACATATTAATATCTCAAGTGCATAACATATTCATTACTTCTTCACCTTACCCTTATATAT
CTGCCCCCTTTGATTTTTCGGCTTACGCGCGACAAACCCCCCTACCCCCTACGCTCAACA
AATCCTGTTATCCTTGTCAAACCCCTAAACCAAGGAAGGCTCGAGAACGTGCGTGCTAAC
AAGTTGTAATATGGGCCAGCCATCCGCGTTGTATATATATACATGCACATTGCATTTACT
TATCGCGCAAAATCCCCAAATATTGACCTATTATACCCTACTGAGATTTTTGATGACTTT
TTAATGCTAAAAAA
>Hap_4
TATTATCACCATTCAATTATTTTAACCTTAAAGCAAGTACTATCGTCCAAGATATACATA
AAGCAAATTCTTAAAACTCAGAAATAATTTTAACTAGACCTGGGAAATAGATATTTCCCT
TAAACGTGGCACTCACATTTTTCCTTGAAATAACCAACTAAGGTTTATATTAAACATATT
AATGTAGTAAGAGACCACCAACTGGTATACATTAAGGCATATCATGCATGATAGAATCAG
GGACACAAAATGTGGGGGTCGCACAATGTGAACTATTCCTGGTATCTGGTTCCTATTTCA
GGTACATAACTGTAATAATCCCACCCTCGGATAATTATACTGGCATTTGATTAATGGTGT
AATTACATACTCCTCGTTACCCAACATGCCGGGCGTTCTTTTATATGCATAGGGTTCTCT
TTTTTAGGTTTCCTTTCACTTTACATTTCAGAGTGTAAACACAAATAATATAATAAGGTT
GAACACTTTCTCTGTTCTAGTTAAAGTAGGTTAAATATTAAATGACATAACTTAAGAATT
ACATATTAATATCTCAAGTGCATAACATATTCATTACTTCTTCACCTTACCCTTATATAT
CTGCCCCCTTTGATTTTTCGGCTTACGCGCGACAAACCCCCCTACCCCCTACGCTCAACA
AATCCTGTTATCCTTGTCAAACCCCTAAACCAAGGAAGGCTCGAGAACGTGCGTGCTAAC
AAGTTGTAATATGGGCCAGCCATCCGCGTTGTATATATATACATGCACATTGCATTTATT
TATCGCGCAAAATCCCCAAATATTGACCTATTATACCCTACTGTGATTTTTGATGACTTT
TTAATGCTAAAAAA
>Hap_5
TATTATCACCATTCAATTATTTTAACCCCAAAGCAAGTACTATCGTCCAAGATATACATA
AAGCAAATTATTAAAACTCAGAAATAATTTTAACTAGACCTGGGAAATAGATATTTCCCT
TAAACGTGGCACTCAAATTTTTCCTTGAAATAACCAACTAAGGTTTATATTAAACATATT
AATGTAGTAAGAGACCACCAACTGGTATACATTAAGGCATATCATGCATGATAGAATCAG
GGACACAAAATGTGGGGGTCGCACAATGTGAACTATTCCTGGTATCTGGTTCCTATTTCA
GGTACATAACTGTAATAATCCCACCCTCGGATAATTATACTGGCATTTGATTAATGGTGT
AATTACATACTCCTCGTTACCCAACATGCCGGGCGTTCTTTTATATGCATAGGGTTCTCT
TTTTTAGGTTTCCTTTCACTTTACATTTCAGAGTGTAAACACAAATAATATAATAAGGTT
GAACACTTTCTCTGTTCTAGTTAAAGTAGGTTAAATATTAAATGACATAACTTAAGAATT
ACATATTAATATCTCAAGTGCATAACATATTCATTACTTCTTCACCTTACCCTTATATAT
CTGCCCCCTTTGATTTTTCGGCTTACGCGCGACAAACCCCCCTACCCCCTACGCTCAACA
AATCCTGTTATCCTTGTCAAACCCCTAAACCAAGGAAGGCTCGAGAACGTGCGTGCTAAC
AAGTTGTAATATGGGCCAGCCATCCGCGTTGTATATATATACATGCACATTGCATTTACT
TATCGCGCAAAATCCCCAAATATTGACCTATTATACCCTACTGAGATTTTTGATGACTTT
TTAATGCTAAAAAA
>Hap_6
TATTATCACCATTCAATTATTTTAACCTCAAAGCAAGTACTATCGTCCAAGATATACATA
AAGCAAATTCTTAAAACTCAGAAATAATTTTAACTAGACCTGGGAAATAGATATTTCCCT
TAAACGTGGCACTCAGATTTTTCCTTGAAATAACCAGCTAAGGTTTATATTAAACATATT
AATGTAGTAAGAGACCACCAACTGGTATACATTAAGGCATATCATGCATGATAGAATCAG
GGACACAAAATGTGGGGGTCGCACAATGTGAACTATTCCTGGTATCTGGTTCCTATTTCA
GGTATATAACTGTAATAATCCCACCCTCGGATAATTATACTGGCATTTGATTAATGGTGT
AATTACATACTCCTCGTTACCCAACATGCCGGGCGTTCTTTTATATGCATAGGGTTCTCT
TTTTTAGGTTTCCTTTCACTTTACATTTCAGAGTGTAAACACAAATAATATAATAAGGTT
GAACACTTTCTCTGTTCTAGTTAAAGTAGGTTAAATATTAAATGACATAACTTAAGAATT
ACATATTAATATCTCAAGTGCATAACATATTCATTACTTCTTCACCTTACCCTTATATAT
CTGCCCCCTTTGATTTTTCGGCTTACGCGCGACAAACCCCCCTACCCCCTACGCTCAACA
AATCCTGTTATCCTTGTCAAACCCCTAAACCAAGGAAGGCTCGAGAACGTGCGTGCTAAC
AAGTTGTAATATGGGCCAGCCATCCGCGTTGTATATATATACATGCACATTGCATTTACT
TATCGCGCAAAATCCCCAAATATTGACCTATTAAACCCTACTGAGATTTTTGATGACTTT
TTAATGCTAAAAAA
>Hap_7
TATTATCACCATTCAATTATTTTAACCCCAAAGCAAGTACTATCGTCCAAGATATACATA
AAGCAAATTATTAAAACTCAGAAATAATTTTAACTAGACCTGGGAAATAGATATTTCCCT
TAAACGTGGCACTCAGATTTTTCCTTGAAATAACCAACTAAGGTTTATATTAAACATATT
AATGTAGTAAGAGACCACCAACTGGTATACATTAAGGCATATCATGCATGATAGAATCAG
GGACACAAAATGTGGGGGTCGCACAATGTGAACTATTCCTGGTATCTGGTTCCTATTTCA
GGTACATAACTGTAATAATCCCACCCTCGGATAATTATACTGGCATTTGATTAATGGTGT
AATTACATACTCCTCGTTACCCAACATGCCGGGCGTTCTTTTATATGCATAGGGTTCTCT
TTTTTAGGTTTCCTTTCACTTTACATTTCAGAGTGTAAACACAAATAATATAATAAGGTT
GAACACTTTCTCTGTTCTAGTTAAAGTAGGTTAAATATTAAATGACATAACTTAAGAATT
ACATATTAATATCTCAAGTGCATAACATATTCATTACTTCTTCACCTTACCCTTATATAT
CTGCCCCCTTTGATTTTTCGGCTTACGCGCGACAAACCCCCCTACCCCCTACGCTCAACA
AATCCTGTTATCCTTGTCAAACCCCTAAACCAAGGAAGGCTCGAGAACGTGCGTGCTAAC
AAGTTGTAATATGGGCCAGCCATCCGCGTTGTATATATATACATGCACATTGCATTTACT
TATCGCGCAAAATCCCCAAATATTAACCTATTATGCCCTACTGAGATTTTTGATGACTTT
TTAATGCTAAAAAA
>Hap_8
TATTATCACCATTCAATTATTTTAACCCCAAAGCAAGTACTATCGTCCAAGATATACATA
AAGCAAATTATTAAAACTCAGAAATAATTTTAACTAGACCTGGGAAATAGATATTTCCCT
TAAACGTGGCACTCAGATTTTTCCTTGAAATAACCAGCTAAGGTTTATATTAAACATATT
AATGTAGTAAGAGACCACCAACTGGTATACATTAAGGCATATCATGCATGATAGAATCAG
GGACACAAAATGTGGGGGTCGCACAATGTGAACTATTCCTGGTATCTGGTTCCTATTTCA
GGTATATAACTGTAATAATCCCACCCTCGGATAATTATACTGGCATTTGATTAATGGTGT
AATTACATACTCCTCGTTACCCAACATGCCGGGCGTTCTTTTATATGCATAGGGTTCTCT
TTTTTAGGTTTCCTTTCACTTTACATTTCAGAGTGTAAACACAAATAATATAATAAGGTT
GAACACTTTCTCTGTTCTAGTTAAAGTAGGTTAAATATTAAATGACATAACTTAAGAATT
ACATATTAATATCTCAAGTGCATAACATATTCATTACTTCTTCACCTTACCCTTATATAT
CTGCCCCCTTTGATTTTTCGGCTTACGCGCGACAAACCCCCCTACCCCCTACGCTCAACA
AATCCTGTTATCCTTGTCAAACCCCTAAACCAAGGAAGGCTCGAGAACGTGCGTGCTAAC
AAGTTGTAATATGGGCCAGCCATCCGCGTTGTATATATATACATGCACATTGCATTTACT
TATCGCGCAAAATCCCCAAATATTGACCTATTAAACCCTACTGAGATTTTTGATGACTTT
TTAATGCTAAAAAA
>Hap_9
TATTATCACCATTCAATTATTTTAACCTCAAAGCAAGTACTATCGTCCAAGATATACATA
AAGCAAATTCTTAAAACTCAGAAATAATTTTAACTAGACCTGGGAAATAGATATTTCCCT
TAAACGTGGCACTCAGATTTTTCCTTGAAATAACCAGCTAAGGTTTATATTAAACATATT
AATGTAGTAAGAGACCACCAACTGGTATACATTAAGGCATATCATGCATGATAGAATCAG
GGACACAAAATGTGGGGGTCGCACAATGTGAACTATTCCTGGTATCTGGTTCCTATTTCA
GGTATATAACTGTAATAATCCCACCCTCGGATAATTATACTGGCATTTGATTAATGGTGT
AATTACATACTCCTCGTTACCCAACATGCCGGGCGTTCTTTTATATGCATAGGGTTCTCT
TTTTTAGGTTTCCTTTCACTTTACATTTCAGAGTGTAAACACAAATAATATAATAAGGTT
GAACACTTTCTCTGTTCTAGTTAAAGTAGGTTAAATATTAAATGACATAACTTAAGAATT
ACATATTAATATCTCAAGTGCATAACATATTCATTACTTCTTCACCTTACCCTTATATAT
CTGCCCCCTTTGATTTTTCGGCTTACGCGCGACAAACCCCCCTACCCCCTACGCTCAACA
AATCCTGTTATCCTTGTCAAACCCCTAAACCAAGGAAGGCTCGAGAACGTGCGTGCTAAC
AAGTTGTAATATGGGCCAGCCATCCGCGTTGTATATATATACATGCACATTGCATTTATT
TATCGCGCAAAATCCCCAAATATTGACCTATTAAACCCTACTGAGATTTTTGATGACTTT
TTAATGCTAAAAAA
>Hap_10
TATTATCACCATTCAATTATTTTAACCCCAAAGCAAGTACTATCGTCCAAGATATACATA
AAGCAAATTATTAAAACTCAGAAATAATTTTAACTAGACCTGGGAAATAGATATTTCCCT
TAAACGTGGCACTCAGATTTTTCCTTGAAATAACCAACTAAGGTTTATATTAAACATATT
AATGTAGTAAGAGACCACCAACTGGTATACATTAAGGCATATCATGCATGATAGAATCAG
GGACACAAAATGTGGGGGTCGCACAATGTGAACTATTCCTGGTATCTGGTTCCTATTTCA
GGTACATAACTGTAATAATCCCACCCTCGGATAATTATACTGGCATTTGATTAATGGTGT
AATTACATACTCCTCGTTACCCAACATGCCGGGCGTTCTTTTATATGCATAGGGTTCTCT
TTTTTAGGTTTCCTTTCACTTTACATTTCAGAGTGTAAACACAAATAATATAATAAGGTT
GAACACTTTCTCTGTTCTAGTTAAAGTAGGTTAAATATTAAATGACATAACTTAAGAATT
ACATATTAATATCTCAAGTGCATAACATATTCATTACTTCTTCACCTTACCCTTATATAT
CTGCCCCCTTTGATTTTTCGGCTTACGCGCGACAAACCCCCCTACCCCCTACGCTCAACA
AATCCTGTTATCCTTGTCAAACCCCTAAACCAAGGAAGGCTCGAGAACGTGCGTGCTAAC
AAGTTGTAATATGGGCCAGCCATCCGCGTTGTATATATATACATGCACATTGCATTTATT
TATCGCGCAAAATCCCCAAATATTGACCTATTATACCCTACTGAGATTTTTGATGACTTT
TTAATGCTAAAAAA
>Hap_11
TATTATCACCATTCAATTATTTTAACCCCAAAGCAAGTACTATCGTCCAAGATATACATA
AAGCAAATTATTAAAACTCAGAAATAATTTTAACTAGACCTGGGAAATAGATATTTCCCT
TAAACGTGGCACTCAGATTTTTCCTTGAAATAACCAACTAAGGTTTATATTAAACATATT
AATGTAGTAAGAGACCACCAACTGGTATACATTAAGGCATATCATGCATGATAGAATCAG
GGACACAAAATGTGGGGGTCGCACAATGTGAACTATTCCTGGTATCTGGTTCCTATTTCA
GGTACATAACTGTAATAATCCCACCCTCGGATAATTATACTGGCATTTGATTAATGGTGT
AATTACATACTCCTCGTTACCCAACATGCCGGGCGTTCTTTTATATGCATAGGGTTCTCT
TTTTTAGGTTTCCTTTCACTTTACATTTCAGAGTGTAAACACAAATAATATAATAAGGTT
GAACACTTTCTCTGTTCTAGTTAAAGTAGGTTAAATATTAAATGACATAACTTAAGAATT
ACATATTAATATCTCAAGTGCATAACATATTCATTACTTCTTCACCTTACCCTTATATAT
CTGCCCCCTTTGATTTTTCGGCTTACGCGCGACAAACCCCCCTACCCCCTACGCTCAACA
AATCCTGTTATCCTTGTCAAACCCCTAAACCAAGGAAGGCTCGAGAACGTGCGTGCTAAC
AAGTTGTAATATGGGCCAGCCATCCGCGTTGTATATATATACATGCACATTGCATTCACT
TATCGCGCAAAATCCCCAAATATTAACCTATTATACCCTACTGAGATTTTTGATGACTTT
TTAATGCTAAAAAA
>Hap_12
TATTATCACCATTCAATTATTTTAACCTCAAAGCAAGTACTATCGTCCAAGATATACATA
AAGCAAATTCTTAAAACTCAGAAATAATTTTAACTAGACCTGGGAAATAGATATTTCCCT
TAAACGTGGCACTCAGATTTTTCCTTGAAATAACCAACTAAGGTTTATATTAAACATATT
AATGTAGTAAGAGACCACCAACTGGTATACATTAAGGCATATCATGCATGATAGAATCAG
GGACACAAAATGTGGGGGTCGCACAATGTGAACTATTCCTGGTATCTGGTTCCTATTTCA
GGTACATAACTGTAATAATCCCACCCTCGGATAATTATACTGGCATTTGATTAATGGTGT
AATTACATACTCCTCGTTACCCAACATGCCGGGCGTTCTTTTATATGCATAGGGTTCTCT
TTTTTAGGTTTCCTTTCACTTTACATTTCAGAGTGTAAACACAAATAATATAATAAGGTT
GAACACTTTCTCTGTTCTAGTTAAAGTAGGTTAAATATTAAATGACATAACTTAAGAATT
ACATATTAATATCTCAAGTGCATAACATATTCATTACTTCTTCACCTTACCCTTATATAT
CTGCCCCCTTTGATTTTTCGGCTTACGCGCGACAAACCCCCCTACCCCCTACGCTCAACA
AATCCTGTTATCCTTGTCAAACCCCTAAACCAAGGAAGGCTCGAGAACGTGCGTGCTAAC
AAGTTGTAATATGGGCCAGCCATCCGCGTTGTATATATATACATGCACATTGCATTTACT
TATCGCGCAAAATCCCCAAATATTGACCTATTATACCCTACTGAGATTTTTGATGACTTT
TTAATGCTAAAAAA
>Hap_13
TATTATCACCATTCAATTATTTTAACCCCAAAGCAAGTACTATCGTCCAAGATATACATA
AAGCAAATTCTTAAAACTCAGAAATAATTTTAACTAGACCTGGGAAATAGATATTTCCCT
TAAACGTGGCACTCACATTTTTCCTTGAAATAACCAACTAAGGTTTATATTAAACATATT
AATGTAGTAAGAGACCACCAACTGGTATACATTAAGGCATATCATGCATGATAGAATCAG
GGACACAAAATGTGGGGGTCGCACAATGTGAACTATTCCTGGTATCTGGTTCCTATTTCA
GGTACATAACTGTAATAATCCCACCCTCGGATAATTATACTGGCATTTGATTAATGGTGT
AATTACATACTCCTCGTTACCCAACATGCCGGGCGTTCTTTTATATGCATAGGGTTCTCT
TTTTTAGGTTTCCTTTCACTTTACATTTCAGAGTGTAAACACAAATAATATAATAAGGTT
GAACACTTTCTCTGTTCTAGTTAAAGTAGGTTAAATATTAAATGACATAACTTAAGAATT
ACATATTAATATCTCAAGTGCATAACATATTCATTACTTCTTCACCTTACCCTTATATAT
CTGCCCCCTTTGATTTTTCGGCTTACGCGCGACAAACCCCCCTACCCCCTACGCTCAACA
AATCCTGTTATCCTTGTCAAACCCCTAAACCAAGGAAGGCTCGAGAACGTGCGTGCTAAC
AAGTTGTAATATGGGCCAGCCATCCGCGTTGTATATATATACATGCACATTGCATTTATT
TATCGCGCAAAATCCCCAAATATTGACCTATTATACCCTACTGCGATTTTTGATGACTTT
TTAATGCTAAAAAA
>Hap_14
TATTATCACCATTCAATTATTTTAACCCCAAAGCAAGTACTATCGTCCAAGATATACATA
AAGCAAATTATTAAAACTCAGAAATAATTTTAACTAGACCTGGGAAATAGATATTTCCCT
TAAACGTGGCACTCAGATTTTTCCTTGAAATAACCAACTAAGGTTTATATTAAACATATT
AATGTAGTAAGAGACCACCAACTGGTATACATTAAGGCATATCATGCATGATAGAATCAG
GGACACAAAATGTGGGGGTCGCACAATGTGAACTATTCCTGGTATCTGGTTCCTATTTCA
GGTACATAACTGTAATAATCCCACCCTCGGATAATTATACTGGCATTTGATTAATGGTGT
AATTACATACTCCTCGTTACCCAACATGCCGGGCGTTCTTTTATATGCATAGGGTTCTCT
TTTTTAGGTTTCCTTTCACTTTACATTTCAGAGTGTAAACACAAATAATATAATAAGGTT
GAACACTTTCTCTGTTCTAGTTAAAGTAGGTTAAATATTAAATGACATAACTTAAGAATT
ACATATTAATATCTCAAGTGCATAACATATTCATTACTTCTTCACCTTACCCTTATATAT
CTGCCCCCTTTGATTTTTCGGCTTACGCGCGACAAACCCCCCTACCCCCTACGCTCAACA
AATCCTGTTATCCTTGTCAAACCCCTAAACCAAGGAAGGCTCGAGAACGTGCGTGCTAAC
AAGTTGTAATATGGGCCAGCCATCCGCGTTGTATATATATACATGCACATTGCATTTACT
TATCGCGCAAAATCCCCAAATATTGACCTATTACACCCTACTGAGATTTTTGATGACTTT
TTAATGCTAAAAAA
>Hap_15
TATTATCACCATTCAATTATTTTAACCCCAAAGCAAGTACTATCGTCCAAGATATACATA
AAGCAAATTATTAAAACTCAGAAATAATTTTAACTAGACCTGGGAAATAGATATTTCCCT
TAAACGTGGCACTCAGATTTTTCCTTGAAATAACCAACTAAGGTTTATATTAAACATATT
AATGTAGTAAGAGACCACCAACTGGTATACATTAAGGCATATCATGCATGATAGAATCAG
GGACACAAAATGTGGGGGTCGCACAATGTGAACTATTCCTGGTATCTGGTTCCTATTTCA
GGTACATAACTGTAATAATCCCACCCTCGGATAATTATACTGGCATTTGATTAATGGTGT
AATTACATACTCCTCGTTACCCAACATGCCGGGCGTTCTTTTATATGCATAGGGTTCTCT
TTTTTAGGTTTCCTTTCACTTTACATTTCAGAGTGTAAACACAAATAATATAATAAGGTT
GAACACTTTCTCTGTTCTAGTTAAAGTAGGTTAAATATTAAATGACATAACTTAAGAATT
ACATATTAATATCTCAAGTGCATAACATATTCATTACTTCTTCACCTTACCCTTATATAT
CTGCCCCCTTTGATTTTTCGGCTTACGCGCGACAAACCCCCCTACCCCCTACGCTCAACA
AATCCTGTTATCCTTGTCAAACCCCTAAACCAAGGAAGGCTCGAGAACGTGCGTGCTAAC
AAGTTGTAATATGGGCCAGCCATCCGCGTTGTATATATATACATGCACATTGCATTTACT
TATCGCGCAAAATCCACAAATATTGACCTATTATACCCTACTGAGATTTTTGATGACTTT
TTAATGCTAAAAAA
>Hap_16
TATTATCACCATTCAATTATTTTAACCCCAAAGCAAGTACTATCGTCCAAGATATACATA
AAGCAAATTATTAAAACTCAGAAATAATTTTAACTAGACCTGGGAAATAGATATTTCCCT
TAAACGTGGCACTCAGATTTTTCCTTGAAATAACCAACTAAGGTTTATATTAAACATATT
AATGTAGTAAGAGACCACCAACTGGTATACATTAAGGCATATCATGCATGATAGAATCAG
GGACACAAAATGTGGGGGTCGCACAATGTGAACTATTCCTGGTATCTGGTTCCTATTTCA
GGTACATAACTGTAATAATCCCACCCTCGGATAATTATACTGGCATTTGATTAATGGTGT
AATTACATACTCCTCGTTACCCAACATGCCGGGCGTTCTTTTATATGCATAGGGTTCTCT
TTTTTAGGTTTCCTTTCACTTTACATTTCAGAGTGTAAACACAAATAATATAATAAGGTT
GAACACTTTCTCTGTTCTAGTTAAAGTAGGTTAAATATTAAATGACATAACTTAAGAATT
ACATATTAATATCTCAAGTGCATAACATATTCATTACTTCTTCACCTTACCCTTATATAT
CTGCCCCCTTTGATTTTTCGGCTTACGCGCGACAAACCCCCCTACCCCCTACGCTCAACA
AATCCTGTTATCCTTGTCAAACCCCTAAACCAAGGAAGGCTCGAGAACGTGCGTGCTAAC
AAGTTGTAATATGGGCCAGCCATCCGCGTTGTATATATATACATGCACATTGCATTTACT
TATCGCGCAAAATCCCCAAATATTGACCTATAATACCCTACTGAGATTTTTGATGACTTT
TTAATGCTAAAAAA
>Hap_17
TATTATCACCATTCAATTATTTTAACCCCAAAGCAAGTACTATCGTCCAAGATATACATA
AAGCAAATTCTTAAAACTCAGAAATAATTTTAACTAGACCTGGGAAATAGATATTTCCCT
TAAACGTGGCACTCAGATTTTTCCTTGAAATAACCAGCTAAGGTTTATATTAAACATATT
AATGTAGTAAGAGACCACCAACTGGTATACATTAAGGCATATCATGCATGATAGAATCAG
GGACACAAAATGTGGGGGTCGCACAATGTGAACTATTCCTGGTATCTGGTTCCTATTTCA
GGTATATAACTGTAATAATCCCACCCTCGGATAATTATACTGGCATTTGATTAATGGTGT
AATTACATACTCCTCGTTACCCAACATGCCGGGCGTTCTTTTATATGCATAGGGTTCTCT
TTTTTAGGTTTCCTTTCACTTTACATTTCAGAGTGTAAACACAAATAATATAATAAGGTT
GAACACTTTCTCTGTTCTAGTTAAAGTAGGTTAAATATTAAATGACATAACTTAAGAATT
ACATATTAATATCTCAAGTGCATAACATATTCATTACTTCTTCACCTTACCCTTATATAT
CTGCCCCCTTTGATTTTTCGGCTTACGCGCGACAAACCCCCCTACCCCCTACGCTCAACA
AATCCTGTTATCCTTGTCAAACCCCTAAACCAAGGAAGGCTCGAGAACGTGCGTGCTAAC
AAGTTGTAATATGGGCCAGCCATCCGCGCTGTATATATATACATGCACATTGCATTTACT
TATCGCGCAAAATCCCCAAATATTGACCTATTATACCCTACTGAGATTTTTGATGACTTT
TTAATGCTAAAAAA
>Hap_18
TATTATCACCATTCAATTATTTTAACCCCAAAGCAAGTACTATCGTCCAAGATATACATA
AAGCAAATTCTTAAAACTCAGAAATAATTTTAACTAGACCTGGGAAATAGATATTTCCCT
TAAACGTGGCACTCAAATTTTTCCTTGAAATAACCAACTAAGGTTTATATTAAACATATT
AATGTAGTAAGAGACCACCAACTGGTATACATTAAGGCATATCATGCATGATAGAATCAG
GGACACAAAATGTGGGGGTCGCACAATGTGAACTATTCCTGGTATCTGGTTCCTATTTCA
GGTACATAACTGTAATAATCCCACCCTCGGATAATTATACTGGCATTTGATTAATGGTGT
AATTACATACTCCTCGTTACCCAACATGCCGGGCGTTCTTTTATATGCATAGGGTTCTCT
TTTTTAGGTTTCCTTTCACTTTACATTTCAGAGTGTAAACACAAATAATATAATAAGGTT
GAACACTTTCTCTGTTCTAGTTAAAGTAGGTTAAATATTAAATGACATAACTTAAGAATT
ACATATTAATATCTCAAGTGCATAACATATTCATTACTTCTTCACCTTACCCTTATATAT
CTGCCCCCTTTGATTTTTCGGCTTACGCGCGACAAACCCCCCTACCCCCTACGCTCAACA
AATCCTGTTATCCTTGTCAAACCCCTAAACCAAGGAAGGCTCGAGAACGTGCGTGCTAAC
AAGTTGTAATATGGGCCAGCCATCCGCGTTGTATATATATACATGCACATTGCATTTACT
TATCGCGCAAAATCCCCAAATATTAACCTATTATGCCCTACTGAGATTTTTGATGACTTT
TTAATGCTAAAAAA
>Hap_19
TATTATCACCATTCAATTATTTTAACCCCAAAGCAAGTACTATCGTCCAAGATATACATA
AAGCAAATTATTAAAACTCAGAAATAATTTTAACTAGACCTGGGAAATAGATATTTCCCT
TAAACGTGGCACTCAGATTTTTCCTTGAAATAACCAACTAAGGTTTATATTAAACATATT
AATGTAGTAAGAGACCACCAACTGGTATACATTAAGGCATATCATGCATGATAGAATCAG
GGACACAAAATGTGGGGGTCGCACAATGTGAACTATTCCTGGTATCTGGTTCCTATTTCA
GGTACATAACTGTAATAATCCCACCCTCGGATAATTATACTGGCATTTGATTAATGGTGT
AATTACATACTCCTCGTTACCCAACATGCCGGGCGTTCTTTTATATGCATAGGGTTCTCT
TTTTTAGGTTTCCTTTCACTTTACATTTCAGAGTGTAAACACAAATAATATAATAAGGTT
GAACACTTTCTCTGTTCTAGTTAAAGTAGGTTAAATATTAAATGACATAACTTAAAAATT
ACATATTAATATCTCAAGTGCATAACATATTCATTACTTCTTCACCTTACCCTTATATAT
CTGCCCCCTTTGATTTTTCGGCTTACGCGCGACAAACCCCCCTACCCCCTACGCTCAACA
AATCCTGTTATCCTTGTCAAACCCCTAAACCAAGGAAGGCTCGAGAACGTGCGTGCTAAC
AAGTTGTAATATGGGCCAGCCATCCGCGTTGTATATATATACATGCACATTGCATTTACT
TATCGCGCAAAATCCCCAAATATTGACCTATTATACCCTACTGAGATTTTTGATGACTTT
TTAATGCTAAAAAA
>Hap_20
TATTATCACCATTCAATTATTTTAACCCCAAAGCAAGTACTATCGTCCAAGATATACATA
AAGCAAATTCTTAAAACTCAGAAATAATTTTAACTAGACCTGGGAAATAGATATTTCCCT
TAAACGTGGCACTCAAATTTTTCCTTGAAATAACCAACTAAGGTTTATATTAAACATATT
AATGTAGTAAGAGACCACCAACTGGTATACATTAAGGCATATCATGCATGATAGAATCAG
GGACACAAAATGTGGGGGTCGCACAATGTGAACTATTCCTGGTATCTGGTTCCTATTTCA
GGTACATAACTGTAATAATCCCACCCTCGGATAATTATACTGGCATTTGATTAATGGTGT
AATTACATACTCCTCGTTACCCAACATGCCGGGCGTTCTTTTATATGCATAGGGTTCTCT
TTTTTAGGTTTCCTTTCACTTTACATTTCAGAGTGTAAACACAAATAATATAATAAGGTT
GAACACTTTCTCTGTTCTAGTTAAAGTAGGTTAAATATTAAATGACATAACTTAAGAATT
ACATATTAATATCTCAAGTGCATAACATATTCATTACTTCTTCACCTTACCCTTATATAT
CTGCCCCCTTTGATTTTTCGGCTTACGCGCGACAAACCCCCCTACCCCCTACGCTCAACA
AATCCTGTTATCCTTGTCAAACCCCTAAACCAAGGAAGGCTCGAGAACGTGCGTGCTAAC
AAGTTGTAATATGGGCCAGCCATCCGCGTTGTATATATATACATGCACATTGCATTTACT
TATCGCGCAAAATCCCCAAATATTGACCTATTATACCCTACTGAGATTTTTGATGACTTT
TTAATGCTAAAAAA
>Hap_21
TATTATCACCATTCAATTATTTTAACCCCAAAGCAAGTACTATCGTCCAAGATATACATA
AAGCAAATTCTTAAAACTCAGAAATAATTTTAACTAGACCTGGGAAATAGATATTTCCCT
TAAACGTGGCACTCAGATTTTTCCTTGAAATAACCAACTAAGGTTTATATTAAACATATT
AATGTAGTAAGAGACCACCAACTGGTATACATTAAGGCATATCATGCATGATAGAATCAG
GGACACAAAATGTGGGGGTCGCACAATGTGAACTATTCCTGGTATCTGGTTCCTATTTCA
GGTACATAACTGTAATAATCCCACCCTCGGATAATTATACTGGCATTTGATTAATGGTGT
AATTACATACTCCTCGTTACCCAACATGCCGGGCGTTCTTTTATATGCATAGGGTTCTCT
TTTTTAGGTTTCCTTTCACTTTACATTTCAGAGTGTAAACACAAATAATATAATAAGGTT
GAACACTTTCTCTGTTCTAGTTAAAGTAGGTTAAATATTAAATGACATAACTTAAGAATT
ACATATTAATATCTCAAGTGCATAACATATTCATTACTTCTTCACCTTACCCTTATATAT
CTGCCCCCTTTGATTTTTCGGCTTACGCGCGACAAACCCCCCTACCCCCTACGCTCAACA
AATCCTGTTATCCTTGTCAAACCCCTAAACCAAGGAAGGCTCGAGAACGTGCGTGCTAAC
AAGTTGTAATATGGGCCAGCCATCCGCGTTGTATATATATACATGCACATTGCATTTACT
TATCGCGCAAAATCCCCAAATATTAACCTATTATGCCCTACTGAGATTTTTGATGACTTT
TTAATGCTAAAAAA
>Hap_22
TATTATCACCATTCAATTATTTTAACCCCAAAGCAAGTACTATCGTCCAAGATATACATA
AAGCAAATTATTAAAACTCAGAAATAATTTTAACTAGACCTGGGAAATAGATATTTCCCT
TAAACGTGGCACTCAGATTTTTCCTTGAAATAACCAACTAAGGTTTATATTAAACATATT
AATGTAGTAAGAGACCACCAACTGGTATACATTAAGGCATATCATGCATGATAGAATCAG
GGACACAAAATGTGGGGGTCGCACAATGTGAACTATTCCTGGTATCTGGTTCCTATTTCA
GGTACATAACTGTAATAATCCCACCCTCGGATAATTATACTGGCATTTGATTAATGGTGT
AATTACATACTCCTCGTTACCCAACATGCCGGGCGTTCTTTTATATGCATAGGGTTCTCT
TTTTTAGGTTTCCTTTCACTTTACATTTCAGAGTGTAAACACAAATAATATAATAAGGTT
GAACACTTTCTCTGTTCTAGTTAAAGTAGGTTAAATATTAAATGACATAACTTAAGAATT
ACATATTAATATCTCAAGTGCATAACATATTCATTACTTCTTCACCTTACCCTTATATAT
CTGCCCCCTTTGATTTTTCGGCTTACGCGCGACAAACCCCCCTACCCCCTACGCTCAACA
AATCCTGTTATCCTTGTCAAACCCCTAAACCAAGGAAGGCTCGAGAACGTGCGTGCTAAC
AAGTTGTAAAATGGGCCAGCCATCCGCGTTGTATATATATACATGCACATTGCATTTACT
TATCGCGCAAAATCCCCAAATATTGACCTATAATACCCTACTGAGATTTTTGATGACTTT
TTAATGCTAAAAAA
>Hap_23
TATTATCACCATTCAATTATTTTAACCCCAAAGCAAGTACTATCGTCCAAGATATACATA
AAGCAAATTATTAAAACTCAGAAATAATTTTAACTAGACCTGGGAAATAGATATTTCCCT
TAAACGTGGCACTCAGATTTTTCCTTGAAATAACCAACTAAGGTTTATATTAAACATATT
AATGTAGTAAGAGACCACCAACTGGTATACATTAAGGCATATCATGCATGATAGAATCAG
GGACACAAAATGTGGGGGTCGCACAATGTGAACTATTCCTGGTATCTGGTTCCTATTTCA
GGTACATAACTGTAATAATCCCACCCTCGGATAATTATACTGGCATTTGATTAATGGTGT
AATTACATACTCCTCGTTACCCAACATGCCGGGCGTTCTTTTATATGCATAGGGTTCTCT
TTTTTAGGTTTCCTTTCACTTTACATTTCAGAGTGTAAACACAAATAATATAATAAGGTT
GAACACTTTCTCTGTTCTAGTTAAAGTAGGTTAAATATTAAATGACATAACTTAAGAATT
ACATATTAATATCTCAAGTGCATAACATATTCATTACTTCTTCACCTTACCCTTATATAT
CTGCCCCCTTTGATTTTTCGGCTTACGCGCGACAAACCCCCCTACCCCCTACGCTCAACA
AATCCTGTTATCCTTGTCAAACCCCTAAACCAAGGAAGGCTCGAGAACGTGCGTGCTAAC
AAGTTGTAATATGGGCTAGCCATCCGCGTTGTATATATATACATGCACATTGCATTTACT
TATCGCGCAAAATCCCCAAATATTGACCTATTATACCCTACTGAGATTTTTGATGACTTT
TTAATGCTAAAAAA
