# Supplementary material for: Genetic structure of two sympatric gudgeon fishes (Xenophysogobio boulengeri and X. nudicorpa) in the upper reaches of Yangtze River Basin
Source: PeerJ. 2019 Aug 6;7:e7393. doi: 10.7717/peerj.7393 (PMC6688597; doi:10.7717/peerj.7393)
Supplement: Supplemental Information 19 — Raw data of Xenophysogobio nudicorpa from four populations based Cyt b data. [file peerj-07-7393-s019.fas]

>Hap_1 
TTTGGGTCTTTACTAGGATTATGTCTAATTGCACAGATCCTAACAGGACTCTTCCTGGCCATGCACTACACCTCAGACA
TCTCAACCGCATTCTCATCTGTGGCCCACATCTGCCGAGATGTAAATTATGGCTGACTTATTCGAAACTTACACGCCAA
CGGAGCGTCATTCTTCTTTATCTGTATTTATATACATGTGGCCCGAGGGTTATACTACGGATCTTATATTTATAAAGAG
ACCTGAAATATTGGAGTCGTACTTCTCCTGTTAGTTATAATAACCGCCTTTGTCGGGTATGTACTTCCATGGGGCCAGA
TATCCTTTTGAGGCGCTACAGTGATTACGAACCTATTATCAGCAGTCCCGTATATGGGAAATACACTTGTCCAATGAAT
CTGAGGGGGCTTTTCAGTTGATAATGCAACCCTAACCCGATTCTTCGCATTCCACTTTCTACTACCATTCATCGTTGCC
GCCGCAACCCTTCTTCACCTATTATTTTTACACGAAACAGGATCGAACAACCCAGCCGGATTAAACTCCGACGCCGATA
AAATTTCATTTCACCCATACTTCTCATACAAAGACCTACTTGGTTTCGTATTAATACTACTAGCACTCACATCACTGGC
ATTATTTTCCCCAAACCTGTTAGGAGACCCAGACAATTTCACACCCGCCAACCCCATGGTTACCCCGCCGCACATTAAA
CCAGAATGATACTTCCTATTTGCCTACGCCATCTTACGTTCCATCCCAAATAAATTAGGAGGTGTTCTTGCACTATTAT
TCTCAATCTTGGTTTTAATAGTAGTTCCAATTCTACACACCTCAAAACAACGAGGACTTACATTCCGCCCGCTCACTCA
GTTCTTATTTTGAACCCTAGTAGCAGATATATTAATTCTAACATGAATTGGAGGAATACCTGTAGAACACCCATATATT
ATCATCGGCCAAATTGCAT
>Hap_2 
TTTGGGTCTTTACTAGGATTATGTCTAATTGCACAGATCCTAACAGGACTCTTCCTGGCCATGCACTACACCTCAGACA
TCTCAACCGCATTCTCATCTGTGGCCCACATCTGCCGAGATGTAAATTATGGCTGACTTATTCGAAACTTACACGCCAA
CGGAGCGTCATTCTTCTTTATCTGTATTTATATACATGTGGCCCGAGGGTTATACTACGGATCTTATATTTATAAAGAG
ACCTGAAATATTGGAGTCGTACTTCTCCTGTTAGTTATAATAACTGCCTTTGTCGGGTATGTACTTCCATGGGGCCAGA
TATCCTTTTGAGGCGCTACAGTGATTACGAACCTATTATCAGCAGTCCCGTATATGGGAAATACACTTGTCCAATGAAT
CTGAGGGGGCTTTTCAGTTGATAATGCAACCCTAACCCGATTCTTCGCATTCCACTTTCTACTGCCATTCATCGTTGCC
GCCGCAACCCTTCTTCACCTATTATTTTTACACGAAACAGGATCGAACAACCCAGCCGGATTAAACTCCGACGCCGATA
AAATTTCATTTCACCCATACTTCTCATACAAAGACCTACTTGGTTTCGTATTAATACTACTAGCACTCACATCACTGGC
ATTATTTTCCCCAAACCTGTTAGGAGACCCAGACAATTTCACACCCGCCAACCCCATGGTTACCCCGCCGCACATTAAG
CCAGAATGATACTTCCTATTTGCCTACGCCATCTTACGTTCCATCCCAAATAAATTAGGAGGTGTTCTTGCACTATTAT
TCTCAATCTTGGTTTTAATAGTAGTTCCAATTCTACACACCTCAAAACAACGAGGACTTACATTCCGCCCGCTCACTCA
GTTCTTATTTTGAACCCTAGTAGCAGACATATTAATTCTAACATGAATTGGAGGAATACCTGTAGAACACCCATATATT
ATCATCGGCCAAATTGCAT
>Hap_3
TTTGGGTCTTTACTAGGATTATGTCTAATTGCACAGATCCTAACAGGACTCTTCCTGGCCATGCACTACACCTCAGACA
TCTCAACCGCATTCTCACCTGTGGCCCACATCTGCCGAGATGTAAATTATGGCTGACTTATTCGAAACTTACACGCCAA
CGGAGCGTCATTCTTCTTTATCTGTATTTATATACATGTGGCCCGAGGGTTATACTACGGATCTTATATTTATAAAGAG
ACCTGAAATATTGGAGTCGTACTTCTCCTGTTAGTTATAATAACCGCCTTTGTCGGGTATGTACTTCCATGGGGCCAGA
TATCCTTTTGAGGCGCTACAGTGATTACGAACCTATTATCAGCAGTCCCGTATATGGGAAATACACTTGTCCAATGAAT
CTGAGGGGGCTTTTCAGTTGATAATGCAACCCTAACCCGATTCTTCGCATTCCACTTTCTACTACCATTCATCGTTGCC
GCCGCAACCCTTCTTCACCTATTATTTTTACACGAAACAGGATCGAACAACCCAGCCGGATTAAACTCCGACGCCGATA
AAATTTCATTTCACCCATACTTCTCATACAAAGACCTACTTGGTTTCGTATTAATACTACTAGCACTCACATCACTGGC
ATTATTTTCCCCAAACCTGTTAGGAGACCCAGACAATTTCACACCCGCCAACCCCATGGTTACCCCGCCGCACATTAAA
CCAGAATGATACTTCCTATTTGCCTACGCCATCTTACGTTCCATCCCAAATAAATTAGGAGGTGTTCTTGCACTATTAT
TCTCAATCTTGGTTTTAATAGTAGTTCCAATTCTACACACCTCAAAACAACGAGGACTTACATTCCGCCCGCTCACTCA
GTTCTTATTTTGAACCCTAGTAGCAGATATATTAATTCTAACATGAATTGGAGGAATACCTGTAGAACACCCATATATT
ATCATCGGCCAAATTGCAT
>Hap_4 
TTTGGGTCTTTACTAGGATTATGTCTAATTGCACAGATCCTAACAGGACTCTTCCTGGCCATGCACTACACCTCAGACA
TCTCAACCGCATTCTCATCTGTGGCCCACATCTGCCGAGATGTAAATTATGGCTGACTTATTCGAAACTTACACGCCAA
CGGAGCGTCATTCTTCTTTATCTGTATTTATATACATGTGGCCCGAGGGTTATACTACGGATCTTATATTTATAAAGAG
ACCTGAAATATTGGAGTCGTACTTCTCCTGTTAGTTATAATAACTGCCTTTGTCGGGTATGTACTTCCATGGGGCCAGA
TATCCTTTTGAGGCGCTACAGTGATTACGAACCTATTATCAGCAGTCCCGTATATGGGAAATACACTTGTCCAGTGAAT
CTGAGGGGGCTTTTCAGTTGATAATGCAACCCTAACCCGATTCTTCGCATTCCACTTTCTACTGCCGTTCATCGTTGCC
GCCGCAACCCTTCTTCACCTATTATTTTTACACGAAACAGGATCGAACAACCCAGCCGGATTAAACTCCGACGCCGATA
AAATTTCATTTCACCCATACTTCTCATACAAAGACCTACTTGGTTTCGTATTAATACTACTAGCACTCACATCACTGGC
ATTATTTTCCCCAAACCTGTTAGGAGACCCAGACAATTTCACACCCGCCAACCCCATGGTTACCCCGCCGCACATTAAG
CCAGAATGATACTTCCTATTTGCCTACGCCATCTTACGTTCCATCCCAAATAAATTAGGAGGTGTTCTTGCACTATTAT
TCTCAATCTTGGTTTTAATAGTAGTTCCAATTCTACACACCTCAAAACAACGAGGACTTACATTCCGCCCGCTCACTCA
GTTCTTATTTTGAGCCCTAGTAGCAGACATATTAATTCTAACATGAATTGGAGGAATACCTGTAGAACACCCATATATT
ATCATCGGCCAAATTGCAT
>Hap_5
TTTGGGTCTTTACTAGGATTATGTCTAATTGCACAGATCCTAACAGGACTCTTCCTGGCCATGCACTACACCTCAGACA
TCTCAACCGCATTCTCATCTGTGGCCCACATCTGCCGAGATGTAAATTATGGCTGACTTATTCGAAACTTACACGCCAA
CGGAGCGTCATTCTTCTTTATCTGTATTTATATACATGTGGCCCGAGGGTTATACTACGGATCTTATATTTATAAAGAG
ACCTGAAATATTGGAGTCGTACTTCTCCTGTTAGTTATAATAACTGCCTTTGTCGGGTATGTACTTCCATGGGGCCAGA
TATCCTTTTGAGGCGCTACAGTGATTACGAACCTATTATCAGCAGTCCCGTATATGGGAAATACACTTGTCCAATGAAT
CTGAGGGGGCTTTTCAGTTGATAATGCAACCCTAACCCGATTCTTCGCATTCCACTTTCTACTGCCATTCATCGTTGCC
GCCGCAACCCTTCTTCACCTATTATTTTTACACGAAACAGGATCGAACAACCCAGCCGGATTAAACTCCGACGCCGATA
AAATTTCATTTCACCCATACTTCTCATACAAAGACCTACTTGGTTTCGTATTAATACTACTAGCACTCACATCACTGGC
ATTATTTTCCCCAAACCTGTTAGGAGACCCAGACAATTTCACACCCGCCAACCCCATGGTTACCCCGCCGCACATTAAG
CCAGAATGATACTTCCTATTTGCCTACGCCATCTTACGTTCCATCCCAAATAAATTAGGAGGTGTTCTTGCACTATTAT
TCTCAATCTTGGTTTTAATAGTAGTTCCAATTCTACACACCTCAAAACAACGAGGACTTACATTCCGCCCGCTCACTCA
GTTCTTATTTTGAACCCTAGTAGCAGACATATTAATTCTAACATGAATTGGGGGAATACCTGTAGAACACCCATATATT
ATCATCGGCCAAATTGCAT
>Hap_6  
TTTGGGTCTTTACTAGGATTATGTCTAATTGCACAGATCCTAACAGGACTCTTCCTGGCCATGCACTACACCTCAAACA
TCTCAACCGCATTCTCATCTGTGGCCCACATCTGCCGAGATGTAAATTATGGCTGACTTATTCGAAACTTACACGCCAA
CGGAGCGTCATTCTTCTTTATCTGTATTTATATACATGTGGCCCGAGGGTTATACTACGGATCTTATATTTATAAAGAG
ACCTGAAATATTGGAGTCGTACTTCTCCTGTTAGTTATAATAACCGCCTTTGTCGGGTATGTACTTCCATGGGGCCAGA
TATCCTTTTGAGGCGCTACAGTGATTACGAACCTATTATCAGCAGTCCCGTATATGGGAAATACACTTGTCCAATGAAT
CTGAGGGGGCTTTTCAGTTGATAATGCAACCCTAACCCGATTCTTCGCATTCCACTTTCTACTACCATTCATCGTTGCC
GCCGCAACCCTTCTTCACCTATTATTTTTACACGAAACAGGATCGAACAACCCAGCCGGATTAAACTCCGACGCCGATA
AAATTTCATTTCACCCATACTTCTCATACAAAGACCTACTTGGTTTCGTATTAATACTACTAGCACTCACATCACTGGC
ATTATTTTCCCCAAACCTGTTAGGAGACCCAGACAATTTCACACCCGCCAACCCCATGGTTACCCCGCCGCACATTAAA
CCAGAATGATACTTCCTATTTGCCTACGCCATCTTACGTTCCATCCCAAATAAATTAGGAGGTGTTCTTGCACTATTAT
TCTCAATCTTGGTTTTAATAGTAGTTCCAATTCTACACACCTCAAAACAACGAGGACTTACATTCCGCCCGCTCACTCA
GTTCTTATTTTGAACCCTAGTAGCAGATATATTAATTCTAACATGAATTGGAGGAATACCTGTAGAACACCCATATATT
ATCATCGGCCAAATTGCAT
>Hap_7  
TTTGGGTCTTTACTAGGATTATGTCTAATTGCACAGATCCTAACAGGACTCTTCCTGGCCATGCACTACACCTCAGACA
TCTCAACCGCATTCTCATCTGTGGCCCACATCTGCCGAGATGTAAATTATGGCTGACTTATTCGAAACTTACACGCCAA
CGGAGCGTCATTCTTCTTTATCTGTATTTATATACATGTGGCCCGAGGGTTATACTACGGATCTTATATTTATAAAGAG
ACCTGAAATATTGGAGTCGTACTTCTCCTGTTAGTTATAATAACTGCCTTTGTCGGGTATGTACTTCCATGGGGCCAGA
TATCCTTTTGAGGCGCTACAGTGATTACGAACCTATTATCAGCAGTCCCGTATATGGGAAATACACTTGTCCAATGAAT
CTGAGGGGGCTTTTCAGTTGATAATGCAACCCTAACCCGATTCTTCGCATTCCACTTTCTACTGCCATTCATCGTTGCC
GCCGCAACCCTTCTTCACCTATTATTTTTACACGAAACAGGATCGAACAACCCAGCCGGATTAAACTCCGACGCCGATA
AAATTTCATTTCACCCATACTTCTCATACAAAGACCTACTTGGTTTCGTATTAATACTACTAGCACTCACATCACTGGC
ATTATTTTCCCCAAACCTGTTAGGAGACCCAGACAATTTCACACCCGCCAACCCCATGGTTACCCCGCCACACATTAAG
CCAGAATGATACTTCCTATTTGCCTACGCCATCTTACGTTCCATCCCAAATAAATTAGGAGGTGTTCTTGCACTATTAT
TCTCAATCTTGGTTTTAATAGTAGTTCCAATTCTACACACCTCAAAACAACGAGGACTTACATTCCGCCCGCTCACTCA
GTTCTTATTTTGAACCCTAGTAGCAGACATATTAATTCTAACATGAATTGGAGGAATACCTGTAGAACACCCATATATT
ATCATCGGCCAAATTGCAT
>Hap_8 
TTTGGGTCTTTACTAGGATTATGTCTAATTGCACAGATCCTAACAGGACTCTTCCTGGCCATGCACTACACCTCAGACA
TCTCAACCGCATTCTCATCTGTGGCCCACATCTGCCGAGATGTAAATTATGGCTGACTTATTCGAAACTTACACGCCAA
CGGAGCGTCATTCTTCTTTATCTGTATTTATATACATGTGGCCCGAGGGTTATACTACGGATCTTATATTTATAAAGAG
ACCTGAAATATTGGAGTCGTACTTCTCCTGTTAGTTATAATAACTGCCTTTGTCGGGTATGTACTTCCATGGGGCCAGA
TATCCTTTTGAGGCGCTACAGTGATTACGAACCTATTATCAGCAGTCCCGTATATGGGAAATACACTTGTCCAATGAAT
CTGAGGGGGTTTTTCAGTTGATAATGCAACCCTAACCCGATTCTTCGCATTCCACTTTCTACTGCCATTCATCGTTGCC
GCCGCAACCCTTCTTCACCTATTATTTTTACACGAAACAGGATCGAACAACCCAGCCGGATTAAACTCCGACGCCGATA
AAATTTCATTTCACCCATACTTCTCATACAAAGACCTACTTGGTTTCGTATTAATACTACTAGCACTCACATCACTGGC
ATTATTTTCCCCAAACCTGTTAGGAGACCCAGACAATTTCACACCCGCCAACCCCATGGTTACCCCGCCGCACATTAAG
CCAGAATGATACTTCCTATTTGCCTACGCCATCTTACGTTCCATCCCAAATAAATTAGGAGGTGTTCTTGCACTATTAT
TCTCAATCTTGGTTTTAATAGTAGTTCCAATTCTACACACCTCAAAACAACGAGGACTTACATTCCGCCCGCTCACTCA
GTTCTTATTTTGAACCCTAGTAGCAGATATACTAATTCTAACATGAATTGGAGGAATACCTGTAGAACACCCATATATT
ATCATCGGCCAAATTGCAT
>Hap_9 
TTTGGGTCTTTACTAGGATTATGCCTAATTGCACAGATCCTAACAGGACTCTTCCTGGCCATGCACTACACCTCAGACA
TCTCAACCGCATTCTCATCTGTGGCCCACATCTGCCGAGATGTAAATTACGGCTGACTTATTCGAAACTTACACGCCAA
CGGAGCGTCATTCTTCTTTATCTGTATTTATATACATGTGGCCCGAGGGTTATACTACGGATCTTATATTTATAAAGAG
ACCTGAAATATTGGAGTCGTACTTCTCCTGTTAGTTATAATAACTGCCTTTGTCGGGTATGTACTTCCATGGGGCCAGA
TATCCTTTTGAGGCGCTACAGTGATTACGAACCTATTATCAGCAGTCCCGTATATGGGAAATACACTTGTCCAATGAAT
CTGAGGGGGCTTTTCAGTTGATAATGCAACCCTAACCCGATTCTTCGCATTCCACTTTCTACTGCCATTCATCGTTGCC
GCCGCAACCCTTCTTCACCTATTATTTTTACACGAAACAGGATCGAACAACCCAGCCGGATTAAACTCCGACGCCGATA
AAATTTCATTTCACCCATACTTCTCATACAAAGACCTACTTGGTTTCGTATTAATACTACTAGCACTCACATCACTGGC
ATTATTTTCCCCAAACCTGTTAGGAGACCCAGACAATTTCACACCCGCCAACCCCATGGTTACCCCGCCACACATTAAG
CCAGAATGATACTTCCTATTTGCCTACGCCATCTTACGTTCCATCCCAAATAAATTAGGAGGTGTTCTTGCACTATTAT
TCTCAATCTTGGTTTTAATAGTAGTTCCAATTCTACACACCTCAAAACAACGAGGACTTACATTCCGCCCGCTCACTCA
GTTCTTATTTTGAACCCTAGTAGCAGACATATTAATTCTAACATGAATTGGAGGAATACCTGTAGAACACCCATATATT
ATCATCGGCCAAATTGCAT
>Hap_10  
TTTGGGTCTTTACTAGGATTGTGTCTAATTGCACAGATCCTAACAGGACTCTTCCTGGCCATGCACTACACCTCAGACA
TCTCAACCGCATTCTCATCTGTGGCCCACATCTGCCGAGATGTAAATTATGGCTGACTTATTCGAAACTTACACGCCAA
CGGAGCGTCATTCTTCTTTATCTGTATTTATATACATGTGGCCCGAGGGTTATACTACGGATCTTATATTTATAAAGAG
ACCTGAAATATTGGAGTCGTACTTCTCCTGTTAGTTATAATAACTGCCTTTGTCGGGTATGTACTTCCATGGGGCCAGA
TATCCTTTTGAGGCGCTACAGTGATTACGAACCTATTATCAGCAGTCCCGTATATGGGAAATACACTTGTCCAATGAAT
CTGAGGGGGCTTTTCAGTTGATAATGCAACCCTAACCCGATTCTTCGCATTCCACTTTCTACTGCCATTCATCGTTGCC
GCCGCAACCCTTCTTCACCTATTATTTTTACACGAAACAGGATCGAACAACCCAGCCGGATTAAACTCCGACGCCGATA
AAATTTCATTTCACCCATACTTCTCATACAAAGACCTACTTGGTTTCGTATTAATACTACTAGCACTCACATCACTGGC
ATTATTTTCCCCAAACCTGTTAGGAGACCCAGACAATTTCACACCCGCCAACCCCATGGTTACCCCGCCGCACATTAAG
CCAGAATGATACTTCCTATTTGCCTACGCCATCTTACGTTCCATCCCAAATAAATTAGGAGGTGTTCTTGCACTATTAT
TCTCAATCTTGGTTTTAATAGTAGTTCCAATTCTACACACCTCAAAACAACGAGGACTTACATTCCGCCCGCTCACTCA
GTTCTTATTTTGAACCCTAGTAGCAGACATATTAATTCTAACATGAATTGGAGGAATACCTGTAGAACACCCATATATT
ATCATCGGCCAAATCGCAT
>Hap_11 
TTTGGGTCTTTACTAGGATTATGTCTAATTGCACAGATCCTAACAGGACTCTTCCTGGCCATGCACTACACCTCAGACA
TCTCAACCGCATTCTCATCTGTGGCCCACATCTGCCGAGATGTAAATTATGGCTGACTTATTCGAAACTTACACGCCAA
CGGAGCGTCATTCTTCTTTATCTGTATTTATATACATGTGGCCCGAGGGTTATACTACGGATCTTATATTTATAAAGAG
ACCTGAAATATTGGAGTCGTACTTCTCCTGTTAGTTATAATAACTGCCTTTGTCGGGTATGTACTTCCATGGGGCCAGA
TATCCTTTTGAGGCGCCACAGTGATTACGAACCTATTATCAGCAGTCCCGTATATGGGAAATACACTTGTCCAATGAAT
CTGAGGGGGCTTTTCAGTTGATAATGCAACCCTAACCCGATTCTTCGCATTCCACTTTCTACTGCCATTCATCGTTGCC
GCCGCAACCCTTCTTCACCTATTATTTTTACACGAAACAGGATCGAACAACCCAGCCGGATTAAACTCCGACGCCGATA
AAATTTCATTTCACCCATACTTCTCATACAAAGACCTACTTGGTTTCGTATTAATACTACTAGCACTCACATCACTGGC
ATTATTTTCCCCAAACCTGTTAGGAGACCCAGACAATTTCACACCCGCCAACCCCATGGTTACCCCGCCACACATTAAG
CCAGAATGATACTTCCTATTTGCCTACGCCATCTTACGTTCCATCCCAAATAAATTAGGAGGTGTTCTTGCACTATTAT
TCTCAATCTTGGTTTTAATAGTAGTTCCAATTCTACACACCTCAAAACAACGAGGACTTACATTCCGCCCGCTCACTCA
GTTCTTATTTTGAACCCTAGTAGCAGACATATTAATTCTAACATGAATTGGAGGAATACCTGTAGAACACCCATATATT
ATCATCGGCCAAATTGCAT
>Hap_12 
TTTGGGTCTTTACTAGGATTATGTCTAATTGCACAGATCCTAACAGGACTCTTCCTGGCCATGCACTACACCTCAGACA
TCTCAACCGCATTCTCATCTGTGGCCCACATCTGCCGAGATGTAAATTATGGCTGACTTATTCGAAACTTACACGCCAA
CGGAGCGTCATTCTTCTTTATCTGTATTTATATACATGTGGCCCGAGGGTTATACTACGGATCTTATATTTATAAAGAG
ACCTGAAATATTGGAGTCGTACTTCTCCTGTTAGTTATAATAACTGCCTTTGTCGGGTATGTACTTCCATGGGGCCAGA
TATCCTTTTGAGGCGCTACAGTGATTACGAACCTATTATCAGCAGTCCCGTATATGGGAAATACACTTGTCCAATGAAT
CTGAGGGGGCTTTTCAGTTGATAATGCAACCCTAACCCGATTCTTCGCATTCCACTTTCTACTGCCATTCATCGTTGCC
GCCGCAACCCTTCTTCACCTATTATTTTTACACGAAACAGGATCGAACAACCCAGCCGGATTAAACTCCGACGCCGATA
AAATTTCATTTCACCCATACTTCTCATACAAAGACCTACTTGGTTTCGTATTAATACTACTAGCACTCACATCACTGGC
ATTATTTTCCCCAAACCTGTTAGGAGACCCAGACAATTTCACACCCGCCAACCCCATGGTTACCCCGCCACACATTAAG
CCAGAATGATACTTCCTATTTGCCTACGCCATCTTACGTTCTATCCCAAATAAATTAGGAGGTGTTCTTGCACTATTAT
TCTCAATCTTGGTTTTAATAGTAGTTCCAATTCTACACACCTCAAAACAACGAGGACTTACATTCCGCCCGCTCACTCA
GTTCTTATTTTGAACCCTAGTAGCAGACATATTAATTCTAACATGAATTGGAGGAATACCTGTAGAACACCCATATATT
ATCATCGGCCAAATTGCAT
>Hap_13  
TTTGGGTCTTTACTAGGATTATGTCTAATTGCACAGATCCTAACAGGACTCTTCCTGGCCATGCACTACACCTCAGACA
TCTCAACCGCATTCTCATCTGTGGCCCACATCTGCCGAGATGTAAATTATGGCTGACTTATTCGAAACTTACACGCCAA
CGGAGCGTCATTCTTCTTTATCTGTATCTATATACATGTGGCCCGAGGGTTATACTACGGATCTTATATTTATAAAGAG
ACCTGAAATATTGGAGTCGTACTTCTCCTGTTAGTTATAATAACCGCCTTTGTCGGGTATGTACTTCCATGGGGCCAGA
TATCCTTTTGAGGCGCTACAGTGATTACGAACCTATTATCAGCAGTCCCGTATATGGGAAATACACTTGTCCAATGAAT
CTGAGGGGGCTTTTCAGTTGATAATGCAACCCTAACCCGATTCTTCGCATTCCACTTTCTACTACCATTCATCGTTGCC
GCCGCAACCCTTCTTCACCTATTATTTTTACACGAAACAGGATCGAACAACCCAGCCGGATTAAACTCCGACGCCGATA
AAATTTCATTTCACCCATACTTCTCATACAAAGACCTACTTGGTTTCGTATTAATACTACTAGCACTCACATCACTGGC
ATTATTTTCCCCAAACCTGTTAGGAGACCCAGACAATTTCACACCCGCCAACCCCATGGTTACCCCGCCGCACATTAAA
CCAGAATGATACTTCCTATTTGCCTACGCCATCTTACGTTCCATCCCAAATAAATTAGGAGGTGTTCTTGCACTATTAT
TCTCAATCTTGGTTTTAATAGTAGTTCCAATTCTACACACCTCAAAACAACGAGGACTTACATTCCGCCCGCTCACTCA
GTTCTTATTTTGAACCCTAGTAGCAGATATATTAATTCTAACATGAATTGGAGGAATACCTGTAGAACACCCATATATT
ATCATCGGCCAAATTGCAT
>Hap_14  
TTTGGGTCTTTACTAGGATTATGTCTAATTGCACAGATCCTAACAGGACTCTTCCTGGCCATGCACTACACCTCAGACA
TCTCAACCGCATTCTCATCTGTGGCCCACATCTGCCGAGATGTAAATTATGGCTGACTTATTCGAAACTTACACGCCAA
CGGAGCGTCATTCTTCTTTATCTGTATTTATATGCATGTGGCCCGAGGGTTATACTACGGATCTTATATTTATAAAGAG
ACCTGAAATATTGGAGTCGTACTTCTCCTGTTAGTTATAATAACTGCCTTTGTCGGGTATGTACTTCCATGGGGCCAGA
TATCCTTTTGAGGCGCTACAGTGATTACGAACCTATTATCAGCAGTCCCGTATATGGGAAATACACTTGTCCAATGAAT
CTGAGGGGGCTTTTCAGTTGATAATGCAACCCTAACCCGATTCTTCGCATTCCACTTTCTACTGCCATTCATCGTTGCC
GCCGCAACCCTTCTTCACCTATTATTTTTACACGAAACAGGATCGAACAACCCAGCCGGATTAAACTCCGACGCCGATA
AAATTTCATTTCACCCATACTTCTCATACAAAGACCTACTTGGTTTCGTATTAATACTACTAGCACTCACATCACTGGC
ATTATTTTCCCCAAACCTGTTAGGAGACCCAGACAATTTCACACCCGCCAACCCCATGGTTACCCCGCCACACATTAAG
CCAGAATGATACTTCTTATTTGCCTACGCCATCTTACGTTCCATCCCAAATAAATTAGGAGGTGTTCTTGCACTATTAT
TCTCAATCTTGGTTTTAATAGTAGTTCCAATTCTACACACCTCAAAACAACGAGGACTTACATTCCGCCCGCTCACTCA
GTTCTTATTTTGAACCCTAGTAGCAGACATATTAATTCTAACATGAATTGGAGGAATACCTGTAGAACACCCATATATT
ATCATCGGCCAAATTGCAT
>Hap_15 
TTTGGGTCTTTACTAGGATTATGTCTAATTGCACAGATCCTAACAGGACTCTTCCTGGCCATGCACTACACCTCAGACA
TCTCAACCGCATTCTCATCTGTGGCCCACATCTGCCGAGATGTAAATTATGGCTGACTTATTCGAAACTTACACGCCAA
CGGAGCGTCATTCTTCTTTATCTGTATTTATATACATGTGGCCCGAGGGTTATACTACGGATCTTATATTTATAAAGAG
ACCTGAAATATTGGAGTCGTACTTCTCCTGTTAGTTATAATAACTGCCTTTGTCGGATATGTACTTCCATGGGGCCAGA
TATCCTTTTGAGGCGCTACAGTGATTACGAACCTATTATCAGCAGTCCCGTATATGGGAAATACACTTGTCCAATGAAT
CTGAGGGGGCTTTTCAGTTGATAATGCAACCCTAACCCGATTCTTCGCATTCCACTTTCTACTGCCATTCATCGTTGCC
GCCGCAACCCTTCTTCACCTATTATTTTTACACGAAACAGGATCGAACAACCCAGCCGGATTAAACTCCGACGCCGATA
AAATTTCATTTCACCCATACTTCTCATACAAAGACCTACTTGGTTTCGTATTAATACTACTAGCACTCACATCACTGGC
ATTATTTTCCCCAAACCTGTTAGGAGACCCAGACAATTTCACACCCGCCAACCCCATGGTTACCCCGCCGCACATTAAG
CCAGAATGATACTTCCTATTTGCCTACGCCATCTTACGTTCCATCCCAAATAAATTAGGAGGTGTTCTTGCACTATTAT
TCTCAATCTTAGTTTTAATAGTAGTTCCAATTCTACACACCTCAAAACAACGAGGACTTACATTCCGCCCGCTCACTCA
GTTCTTATTTTGAACCCTAGTAGCAGACATATTAATTCTAACATGAATTGGAGGAATACCTGTAGAACACCCATATATT
ATTATCGGCCAAATTGCAT
>Hap_16  
TTTGGGTCTTTACTAGGATTATGTCTAATTGCACAGATCCTAACAGGACTCTTCCTGGCCATGCACTACACCTCAGACA
TCTCAACCGCATTCTCATCTGTGGCCCACATCTGCCGAGATGTAAATTATGGCTGACTTATTCGAAACTTACACGCCAA
CGGAGCGTCATTCTTCTTTATCTGTATTTATATACATGTGGCCCGAGGGTTATACTACGGATCTTATATTTATAAAGAG
ACCTGAAATATTGGAGTCGTACTTCTCCTGTTAGTTATAATAACTGCCTTTGTCGGGTATGTACTTCCATGGGGCCAGA
TATCCTTTTGAGGCGCTACAGTGATTACGAACCTATTATCAGCAGTCCCGTATATGGGAAATACACTTGTCCAATGAAT
CTGAGGGGGCTTTTCAATTGATAATGCAACCCTAACCCGATTCTTCGCATTCCACTTTCTACTGCCATTCATCATTGCC
GCCGCAACCCTTCTTCACCTATTATTTTTACACGAAACAGGATCGAACAACCCAGCCGGATTAAACTCCGACGCCGATA
AAATTTCATTTCACCCATACTTCTCATACAAAGACCTACTTGGTTTCGTATTAATACTACTAGCACTCACATCACTGGC
ATTATTTTCCCCAAACCTGTTAGGAGACCCAGACAATTTCACACCCGCCAACCCCATGGTTACCCCGCCACACATTAAG
CCAGAATGATACTTCCTATTTGCCTACGCCATCTTACGTTCCATCCCAAATAAATTAGGAGGTGTTCTTGCACTATTAT
TCTCAATCTTGGTTTTAATAGTAGTTCCAATTCTACACACCTCAAAACAACGAGGACTTACATTCCGCCCGCTCACTCA
GTTCTTATTTTGAACCCTAGTAGCAGACATATTAATTCTAACATGAATTGGAGGAATACCTGTAGAACACCCATATATT
ATCATCGGCCAAATTGCAT
>Hap_17 
TTTGGGTCTTTATTAGGATTATGTCTAATTGCACAGATCCTAACAGGACTCTTCCTGGCCATGCACTACACCTCAGACA
TCTCAACCGCATTCTCATCTGTGGCCCACATCTGCCGAGATGTAAATTATGGCTGACTTATTCGAAACTTACACGCCAA
CGGAGCGTCATTCTTCTTTATCTGTATTTATATACATGTGGCCCGAGGGTTATACTACGGATCTTATATTTATAAAGAG
ACCTGAAATATTGGAGTCGTACTTCTCCTGTTAGTTATAATAACTGCCTTTGTCGGGTATGTACTTCCATGGGGCCAGA
TATCCTTTTGAGGCGCTACAGTGATTACGAACCTATTATCAGCAGTCCCGTATATGGGAAATACACTTGTCCAATGAAT
CTGAGGGGGCTTTTCAGTTGATAATGCAACCCTGACCCGATTCTTCGCATTTCACTTTCTACTGCCATTCATCGTTGCC
GCCGCAACCCTTCTTCACCTATTATTTTTACACGAAACAGGATCGAACAACCCAGCCGGATTAAACTCCGACGCCGATA
AAATTTCATTTCACCCATACTTCTCATACAAAGACCTACTTGGTTTCGTATTAATACTACTAGCACTCACATCACTGGC
ATTATTTTCCCCAAACCTGTTAGGAGACCCAGACAATTTCACACCCGCCAACCCCATGGTTACCCCGCCGCACATTAAG
CCAGAATGATACTTCCTATTTGCCTACGCCATCTTACGTTCCATCCCAAATAAATTAGGAGGTGTTCTTGCACTATTAT
TCTCAATCTTGGTTTTAATAGTAGTTCCAATTCTACACACCTCAAAACAACGAGGACTTACATTCCGCCCGCTCACTCA
GTTCTTATTTTGAACCCTAGTAGCAGACATATTAATTCTAACATGAATTGGAGGAATACCTGTAGAACACCCATATATT
ATCATCGGCCAAATTGCAT
>Hap_18  
TTTGGGTCTTTACTAGGATTATGTCTAATTGCACAGATCCTAACAGGACTCTTCCTGGCCATGCACTACACCTCAGACA
TCTCAACCGCATTCTCATCTGTGGCCCACATCTGCCGAGATGTAAATTATGGCTGACTTATTCGAAACTTACACGCCAA
CGGAGCGTCATTCTTCTTTATCTGTATTTATATACATGTGGCCCGAGGGTTATACTACGGATCTTATATTTATAAAGAG
ACCTGAAATATTGGAGTCGTACTTCTCCTGTTAGTTATAATAACTGCCTTTGTCGGGTATGTACTTCCATGGGGCCAGA
TATCCTTTTGAGGCGCTACAGTGATTACGAACCTACTATCAGCAGTCCCGTATATGGGAAATACACTTGTCCAATGAAT
CTGAGGGGGCTTTTCAGTTGATAATGCAACCCTAACCCGATTCTTCGCATTCCACTTTCTACTGCCATTCATCGTTGCC
GCCGCAACCCTTCTTCACCTATTATTTTTACACGAAACAGGATCGAACAACCCAGCCGGATTAAACTCCGACGCCGATA
AAATTTCATTTCACCCATACTTCTCATACAAAGACCTACTTGGTTTCGTATTAATACTACTAGCACTCACATCACTGGC
ATTATTTTCCCCAAACCTGTTAGGAGACCCAGACAATTTCACACCCGCCAACCCCATGGTTACCCCGCCACACATTAAG
CCAGAATGATACTTCCTATTTGCCTACGCCATCTTACGTTCCATCCCAAATAAATTAGGAGGTGTTCTTGCACTATTAT
TCTCAATCTTGGTTTTAATAGTAGTTCCAATTCTACACACCTCAAAACAACGAGGACTTACATTCCGCCCGCTCACTCA
GTTCTTATTTTGAACCCTAGTAGCAGACATATTAATTCTAACATGAATTGGAGGAATACCTGTAGAACACCCATATATT
ATCATCGGCCAAATTGCAT
>Hap_19 
TTTGGGTCTTTACTAGGATTATGTCTAATTGCACAGATCCTAACAGGACTCTTCCTGGCCATGCACTACACCTCAGACA
TCTCAACCGCATTCTCATCTGTGGCCCACATCTGCCGAGATGTAAATTATGGCTGACTTATTCGAAACTTACACGCCAA
CGGAGCGTCATTCTTCTTTATCTGTATTTATATACATGTGGCCCGAGGGTTATACTACGGATCTTATATTTATAAAGAG
ACCTGAAATATTGGAGTCGTACTTCTCCTGTTAGTTATAATAACTGCCTTTGTCGGGTATGTACTTCCATGGGGCCAGA
TATCCTTTTGAGGCGCTACAGTGATTACGAACCTATTATCAGCAGTCCCGTATATGGGAAATACACTTGTCCAATGAAT
CTGAGGGGGCTTTTCAGTTGATAATGCAACCCTAACCCGATTCTTCGCATTCCACTTTCTACTGCCATTCATCGTTGCC
GCCGCAACCCTTCTTCACCTACTATTTTTACACGAAACAGGATCGAACAACCCAGCCGGATTAAACTCCGACGCCGATA
AAATTTCATTTCACCCATACTTCTCATACAAAGACCTACTTGGTTTCGTATTAATACTACTAGCACTCACATCACTGGC
ATTATTTTCCCCAAACCTGTTAGGAGACCCAGACAATTTCACACCCGCCAACCCCATGGTTACCCCGCCGCACATTAAG
CCAGAATGATACTTCCTATTTGCCTACGCCATCTTACGTTCCATCCCAAATAAATTAGGAGGTGTTCTTGCACTATTAT
TCTCAATCTTGGTTTTAATAGTAGTTCCAATTCTACACACCTCAAAACAACGAGGACTTACATTCCGCCCGCTCACTCA
GTTCTTATTTTGAACCCTAGTAGCAGACATATTAATTCTAACATGAATTGGAGGAATACCTGTAGAACACCCATATATT
ATCATCGGCCAAATTGCAT
>Hap_20 
TTTGGGTCTTTACTAGGATTATGTCTAATTGCACAGATCCTAACAGGACTCTTCCTGGCCATGCACTACACCTCAGACA
TCTCAACCGCATTCTCATCTGTGGCCCACATCTGCCGAGATGTAAATTATGGCTGACTTATTCGAAACTTACACGCCAA
CGGAGCGTCATTCTTCTTTATCTGTATTTATATACATGTGGCCCGAGGGTTATACTACGGATCTTATATTTATAAAGAG
ACCTGAAATATTGGAGTCGTACTTCTCCTGTTAGTTATAATAACTGCCTTTGTCGGGTATGTACTTCCATGGGGCCAGA
TATCCTTTTGAGGCGCTACAGTGATTACGAACCTATTATCAGCAGTCCCGTATATGGGAAATACACTTGTCCAATGAAT
CTGAGGGGGCTTTTCAGTTGATAATGCAACCCTAACCCGATTCTTCGCATTCCATTTTCTACTGCCATTCATCGTTGCC
GCCGCAACCCTTCTTCACCTATTATTTTTACACGAAACAGGATCGAACAACCCAGCCGGATTAAACTCCGACGCCGATA
AAATTTCATTTCACCCATACTTCTCATACAAAGACCTACTTGGTTTCGTATTAATACTACTAGCACTCACATCACTGGC
ATTATTTTCCCCAAACCTGTTAGGAGACCCAGACAATTTCACACCCGCCAACCCCATGGTTACCCCGCCGCACATTAAG
CCAGAATGATACTTCCTATTTGCCTACGCCATCTTACGTTCCATCCCAAATAAATTAGGAGGTGTTCTTGCACTATTAT
TCTCAATCTTGGTTTTAATAGTAGTTCCAATTCTACACACCTCAAAACAACGAGGACTTACATTCCGCCCGCTCACTCA
GTTCTTATTTTGAACCCTAGTAGCAGACATATTAATTCTAACATGAATTGGAGGAATACCTGTAGAACACCCATATATT
ATCATCGGCCAAATTGCAT
>Hap_21 
TTTGGGTCTTTACTAGGATTATGTCTAATTGCACAGATCCTAACAGGACTCTTCCTGGCCATGCACTACACCTCAGACA
TCTCAACCGCATTCTCATCTGTGGCCCACATCTGCCGAGATGTAAATTATGGCTGACTTATTCGAAACTTACACGCCAA
CGGAGCGTCATTCTTCTTTATCTGTATTTATATACATGTGGCCCGAGGGTTATACTACGGATCTTATATTTATAAAGAG
ACCTGAAATATTGGAGTCGTACTTCTCCTGTTAGTTATAATAACTGCCTTTGTCGGGTATGTACTTCCATGGGGCCAGA
TATCCTTTTGAGGCGCTACAGTGATTACGAACCTATTATCAGCAGTCCCGTATATGGGAAATACACTTGTCCAATGAAT
CTGAGGGGGCTTTTCAGTTGATAATGCAACCCTAACCCGATTCTTCGCATTCCACTTTCTACTGCCATTCATCGTTGCC
GCCGCAACCCTTCTTCACCTATTATTTTTACACGAAACAGGATCGAACAACCCAGCCGGATTAAACTCCAACGCCGATA
AAATTTCATTTCACCCATACTTCTCATACAAAGACCTACTTGGTTTCGTATTAATACTACTAGCACTCACATCACTGGC
ATTATTTTCCCCAAACCTGTTAGGAGACCCAGACAATTTCACACCCGCCAACCCCATGGTTACCCCGCCGCACATTAAG
CCAGAATGATACTTCCTATTTGCCTACGCCATCTTACGTTCCATCCCAAATAAATTAGGAGGTGTTCTTGCACTATTAT
TCTCAATCTTGGTTTTAATAGTAGTTCCAATTCTACACACCTCAAAACAACGAGGACTTACATTCCGCCCGCTCACTCA
GTTCTTATTTTGAACCCTAGTAGCAGACATATTAATTCTAACATGAATTGGAGGAATACCTGTAGAACACCCATATATT
ATCATCGGCCAAATTGCAT
>Hap_22 
TTTGGGTCTTTACTAGGATTATGTCTAATTGCACAGATCCTAACAGGACTCTTCCTGGCCATGCACTACACCTCAGACA
TCTCAACCGCATTCTCATCTGTGGCCCACATCTGCCGAGATGTAAATTATGGCTGACTTATTCGAAACTTACACGCCAA
CGGAGCGTCATTCTTCTTTATCTGTATTTATATACATGTGGCCCGAGGGTTATACTACGGATCTTATATTTATAAAGAG
ACCTGAAATATTGGAGTCGTACTTCTCCTGTTAGTTATAATAACTGCCTTTGTCGGGTATGTACTTCCATGGGGCCAGA
TATCCTTTTGAGGCGCTACAGTGATTACAAACCTATTATCAGCAGTCCCGTATATGGGAAATACACTTGTCCAATGAAT
CTGAGGGGGCTTTTCAGTTGATAATGCAACCCTAACCCGATTCTTCGCATTCCACTTTCTACTGCCATTCATCGTTGCC
GCCGCAACCCTTCTTCACCTATTATTTTTACACGAAACAGGATCGAACAACCCAGCCGGATTAAACTCCGACGCCGATA
AAATTTCATTTCACCCATACTTCTCATACAAAGACCTACTTGGTTTCGTATTAATACTACTAGCACTCACATCACTGGC
ATTATTTTCCCCAAACCTGTTAGGAGACCCAGACAATTTCACACCCGCCAACCCCATGGTTACCCCGCCACACATTAAG
CCAGAATGATACTTCCTATTTGCCTACGCCATCTTACGTTCCATCCCAAATAAATTAGGAGGTGTTCTTGCACTATTAT
TCTCAATCTTGGTTTTAATAGTAGTTCCAATTCTACACACCTCAAAACAACGAGGACTTACATTCCGCCCGCTCACTCA
GTTCTTATTTTGAACCCTAGTAGCAGACATATTAATTCTAACATGAATTGGAGGAATACCTGTAGAACACCCATATATT
ATCATCGGCCAAATTGCAT
>Hap_23  
TTTGGGTCTTTACTAGGATTATGTCTAATTGCACAGATCCTAACAGGACTCTTCCTGGCCATGCACTACACCTCAGACA
TCTCAACCGCATTCTCATCTGTGGCCCACATCTGCCGAGATGTAAATTATGGCTGACTTATTCGAAACTTACACGCCAA
CGGAGCGTCATTCTTCTTTATCTGTATTTATATACATGTGGCCCGAGGGTTATACTACGGATCTTATATTTATAAAGAG
ACCTGAAATATTGGAGTCGTACTTCTCCTGTTAGTTATAATAACTGCCTTTGTCGGGTATGTACTTCCATGGGGCCAGA
TATCCTTTTGAGGCGCTACAGTGATTACGAACCTATTATCAGCAGTCCCGTATATGGGAAATACACTTGTCCAATGAAT
CTGAGGGGGCTTTTCAGTTGATAATGCAACCCTAACCCGATTCTTCGCATTCCACTTTCTACTGCCATTCATCGTTGCC
GCCGCAACCCTTCTTCACCTATTATTTTTACACGAAACAGGATCGAACAACCCAGCCGGATTAAACTCCGACGCCGATA
AAATTTCATTTCACCCATACTTCTCATACAAAGACCTACTTGGTTTTGTATTAATACTACTAGCACTCACATCACTGGC
ATTATTTTCCCCAAACCTGTTAGGAGACCCAGACAATTTCACACCCGCCAACCCCATGGTTACCCCGCCGCACATTAAG
CCAGAATGATACTTCCTATTTGCCTACGCCATCTTACGTTCCATCCCAAATAAATTAGGAGGTGTTCTTGCACTATTAT
TCTCAATCTTGGTTTTAATAGTAGTTCCAATTCTACACACCTCAAAACAACGAGGACTTACATTCCGCCCGCTCACTCA
GTTCTTATTTTGAACCCTAGTAGCAGACATATTAATTCTAACATGAATTGGAGGAATACCTGTAGAACACCCATATATT
ATCATCGGCCAAATTGCAT
>Hap_24 
TTTGGGTCTTTACTAGGATTATGTCTAATTGCACAGATCCTAACAGGACTCTTCCTGGCCATGCACTACACCTCAGACA
TCTCAACCGCATTCTCATCTGTGGCCCACATCTGCCGAGATGTAAATTATGGCTGACTTATTCGAAACTTACACGCCAA
CGGAGCGTCATTCTTCTTTATCTGTATTTATATACATGTGGCCCGAGGGTTATACTACGGATCTTATATTTATAAAGAG
ACCTGAAATATTGGAGTCGTACTTCTCCTGTTAGTTATAATAACTGCCTTTGTCGGGTATGTACTTCCATGGGGCCAGA
TATCCTTTTGAGGCGCTACAGTGATTACGAACCTATTATCAGCAGTCCCGTATATGGGAAATACACTTGTCCAATGAAT
CTGAGGGGGCTTTTCAGTTGATAATGCAACCCTAACCCGATTCTTCGCATTCCACTTTCTACTGCCATTCATCGTTGCC
GCCGCAACCCTTCTTCACCTATTATTTTTACACGAAACAGGATCGAACAACCCAGCCGGATTAAACTCCGACGCCGATA
AAATTTCATTTCACCCATACTTCTCATACAAAGACCTACTTGGTTTCGTATTAATACTACTAGCACTCACATCACTGGC
ATTATTTTCCCCGAACCTGTTAGGAGACCCAGACAATTTCACACCCGCCAACCCCATGGTTACCCCGCCGCACATTAAG
CCAGAATGATACTTCCTATTTGCCTACGCCATCTTACGTTCCATCCCAAATAAATTAGGAGGTGTTCTTGCACTATTAT
TCTCAATCTTGGTTTTAATAGTAGTTCCAATTCTACACACCTCAAAACAACGAGGACTTACATTCCGCCCGCTCACTCA
GTTCTTATTTTGAACCCTAGTAGCAGACATATTAATTCTAACATGAATTGGAGGAATACCTGTAGAACACCCATATATT
ATCATCGGCCAAATTGCAT
>Hap_25  
TTTGGGTCTTTACTAGGATTATGTCTAATTGCACAGATCCTAACAGGACTCTTCCTGGCCATGCACTACACCTCAGACA
TCTCAACCGCATTCTCATCTGTGGCCCACATCTGCCGAGATGTAAATTATGGCTGACTTATTCGAAACTTACACGCCAA
CGGAGCGTCATTCTTCTTTATCTGTATTTATATACATGTGGCCCGAGGGTTATACTACGGATCTTATATTTATAAAGAG
ACCTGAAATATTGGAGTCGTACTTCTCCTGTTAGTTATAATAACTGCCTTTGTCGGGTATGTACTTCCATGGGGCCAGA
TATCCTTTTGAGGCGCTACAGTGATTACGAACCTATTATCAGCAGTCCCGTATATGGGAAATACACTTGTCCAATGAAT
CTGAGGGGGCTTTTCAGTTGATAATGCAACCCTAACCCGATTCTTCGCATTCCACTTTCTACTGCCATTCATCGTTGCC
GCCGCAACCCTTCTTCACCTATTATTTTTACACGAAACAGGATCGAACAACCCAGCCGGATTAAACTCCGACGCCGATA
AAATTTCATTTCACCCATACTTCTCATACAAAGACCTACTTGGTTTCGTATTAATACTACTAGCACTCACATCACTGGC
ATTATTTTCCCCAAACCTGTTAGGAGACCCAGACAATTTCACACCCGCCAACCCCATGGTTACCCCGCCGCACATTAAG
CCAGAATGATACTTCCTATTTGCCTACGCCATCTTACGTTCCATCCCAAATAAATTAGGAGGTGTTCTTGCACTATTAT
TCTCAATCTTGGTTTTAATAGTAGTTCCAATTCTACACACCTCAAAACAACGAGGACTTACATTCCGCCCGCTCACCCA
GTTCTTATTTTGAACCCTAGTAGCAGACATATTAATTCTAACATGAATTGGAGGAATACCTGTAGAACACCCATATATT
ATCATCGGCCAAATTGCAT
>Hap_26  
TTTGGGTCTTTACTAGGATTGTGTCTAATTGCACAGATCCTAACAGGACTCTTCCTGGCCATGCACTACACCTCAGACA
TCTCAACCGCATTCTCATCTGTGGCCCACATCTGCCGAGATGTAAATTATGGCTGACTTATTCGAAACTTACACGCCAA
CGGAGCGTCATTCTTCTTTATCTGTATTTATATACATGTGGCCCGAGGGTTATACTACGGATCTTATATTTATAAAGAG
ACCTGAAATATTGGAGTCGTACTTCTCCTGTTAGTTATAATAACTGCCTTTGTCGGGTATGTACTTCCATGGGGCCAGA
TATCCTTTTGAGGCGCTACAGTGATTACGAACCTATTATCAGCAGTCCCGTATATGGGAAATACACTTGTCCAATGAAT
CTGAGGGGGCTTTTCAGTTGATAATGCAACCCTAACCCGATTCTTCGCATTCCACTTTCTACTGCCATTCATCGTTGCC
GCCGCAACCCTTCTTCACCTATTATTTTTACACGAAACAGGATCGAACAACCCAGCCGGATTAAACTCCGACGCCGATA
AAATTTCATTTCACCCATACTTCTCATACAAAGACCTACTTGGTTTCGTATTAATACTACTAGCACTCACATCACTGGC
ATTATTTTCCCCAAACCTGTTAGGAGACCCAGACAATTTCACACCCGCCAACCCCATGGTTACCCCGCCACACATTAAG
CCAGAATGATACTTCCTATTTGCCTACGCCATCTTACGTTCCATCCCAAATAAATTAGGAGGTGTTCTTGCACTATTAT
TCTCAATCTTGGTTTTAATAGTAGTTCCAATTCTACACACCTCAAAACAACGAGGACTTACATTCCGCCCGCTCACTCA
GTTCTTATTTTGAACCCTAGTAGCAGACATATTAATTCTAACATGAATTGGAGGAATACCTGTAGAACACCCATATATT
ATCATCGGCCAAATTGCAT
>Hap_27  
TTTGGGTCTTTACTAGGATTATGTCTAATTGCACAGATCCTAACAGGACTCTTCCTGGCCATGCACTACACCTCAGACA
TCTCAACCGCATTCTCATCTGTGGCCCACATCTGCCGAGATGTAAATTATGGCTGACTTATTCGAAACTTACACGCCAA
CGGAGCGTCATTCTTCTTTATCTGTATTTATATACATGTGGCCCGAGGGTTATACTACGGATCTTATATTTATAAAGAG
ACCTGAAATATTGGAGTCGTACTTCTCCTGTTAGTTATAATAACTGCCTTTGTCGGGTATGTACTTCCATGGGGCCAGA
TATCCTTTTGAGGCGCTACAGTGATTACAAACCTATTATCAGCAGTCCCGTATATGGGAAATACACTTGTCCAATGAAT
CTGAGGGGGCTTTTCAGTTGATAATGCAACCCTAACCCGATTCTTCGCATTCCACTTTCTACTGCCATTCATCGTTGCC
GCCGCAACCCTTCTTCACCTATTATTTTTACACGAAACAGGATCGAACAACCCAGCCGGATTAAACTCCGACGCCGATA
AAATTTCATTTCACCCATACTTCTCATACAAAGACCTACTTGGTTTCGTATTAATACTACTAGCACTCACATCACTGGC
ATTATTTTCCCCAAACCTGTTAGGAGACCCAGACAATTTCACACCCGCCAACCCCATGGTTACCCCGCCGCACATTAAG
CCAGAATGATACTTCCTATTTGCCTACGCCATCTTACGTTCCATCCCAAATAAATTAGGAGGTGTTCTTGCACTATTAT
TCTCAATCTTGGTTTTAATAGTAGTTCCAATTCTACACACCTCAAAACAACGAGGACTTACATTCCGCCCGCTCACTCA
GTTCTTATTTTGAACCCTAGTAGCAGACATATTAATTCTAACATGAATTGGAGGAATACCTGTAGAACACCCATATATT
ATCATCGGTCAAATTGCAT
>Hap_28 
TTTGGGTCTTTACTAGGATTATGTCTAATTGCACAGATCCTAACAGGACTCTTCCTGGCCATGCACTACACCTCAGACA
TCTCAACCGCATTCTCATCTGTGGCCCACATCTGCCGAGATGTAAATTATGGCTGACTTATTCGAAACTTACACGCCAA
CGGAGCGTCATTCTTCTTTATCTGTATTTATATACATGTGGCCCGAGGGTTATACTACGGATCTTATATTTATAAAGAG
ACCTGAAATATTGGAGTCGTACTTCTCCTGTTAGTTATAATAACTGCCTTTGTCGGGTATGTACTTCCATGGGGCCAGA
TATCCTTTTGAGGCGCTACAGTGATTACGAACCTATTATCAGCAGTCCCGTATATGGGAAATACACTTGTCCAATGAAT
CTGAGGGGGTTTTTCAGTTGATAATGCAACCCTAACCCGATTCTTCGCATTCCACTTTCTACTGCCATTCATCGTTGCC
GCCGCAACCCTTCTTCACCTATTATTTTTACACGAAACAGGATCGAACAACCCAGCCGGATTAAACTCCGACGCCGATA
AAATTTCATTTCACCCATACTTCTCATACAAAGACCTACTTGGTTTCGTATTAATACTACTAGCACTCACATCACTGGC
ATTATTTTCCCCAAACCTGTTAGGAGACCCAGACAATTTCACACCCGCCAACCCCATGGTTACCCCGCCGCACATTAAG
CCAGAATGATACTTCCTATTTGCCTACGCCATCTTACGTTCCATCCCAAATAAATTAGGAGGTGTTCTTGCACTATTAT
TCTCAATCTTGGTTTTAATAGTAGTTCCAATTCTACACACCTCAAAACAACGAGGACTTACATTCCGCCCGCTCACTCA
GTTCTTATTTTGAACCCTAGTAGCAGACATACTAATTCTAACATGAATTGGAGGAATACCTGTAGAACACCCATATATT
ATCATCGGCCAAATTGCAT
>Hap_29 
TTTGGGTCTTTACTAGGATTATGTCTAATTGCACAGATCCTAACAGGACTCTTCCTGGCCATGCACTATACCTCAGACA
TCTCAACCGCATTCTCATCTGTGGCCCACATCTGCCGAGATGTAAATTATGGCTGACTTATTCGAAACTTACACGCCAA
CGGAGCGTCATTCTTCTTTATCTGTATTTATATACATGTGGCCCGAGGGTTATACTACGGATCTTATATTTATAAAGAG
ACCTGAAATATTGGAGTCGTACTTCTCCTGTTAGTTATAATAACTGCCTTTGTCGGGTATGTACTTCCATGGGGCCAGA
TATCCTTTTGAGGCGCTACAGTGATTACGAACCTATTATCAGCAGTCCCGTATATGGGAAATACACTTGTCCAATGAAT
CTGAGGGGGCTTTTCAGTTGATAATGCAACCCTAACCCGATTCTTCGCATTCCACTTTCTACTGCCATTCATCGTTGCC
GCCGCAACCCTTCTTCACCTATTATTTTTACACGAAACAGGATCGAACAACCCAGCCGGATTAAACTCCGACGCCGATA
AAATTTCATTTCACCCATACTTCTCATACAAAGACCTACTTGGTTTCGTATTAATACTACTAGCACTCACATCACTGGC
ATTATTTTCCCCAAACCTGTTAGGAGACCCAGACAATTTCACACCCGCCAACCCCATGGTTACCCCGCCACACATTAAG
CCAGAATGATACTTCCTATTTGCCTACGCCATCTTACGTTCCATCCCAAATAAATTAGGAGGTGTTCTTGCACTATTAT
TCTCAATCTTGGTTTTAATAGTAGTTCCAATTCTACACACCTCAAAACAACGAGGACTTACATTCCGCCCGCTCACTCA
GTTCTTATTTTGAACCCTAGTAGCAGACATATTAATTCTAACATGAATTGGAGGAATACCTGTAGAACACCCATATATT
ATCATCGGCCAAATTGCAT
>Hap_30 
TTCGGGTCTTTACTAGGATTATGTCTAATTGCACAGATCCTAACAGGACTCTTCCTGGCCATGCACTACACCTCAGACA
TCTCAACCGCATTCTCATCTGTGGCCCACATCTGCCGAGATGTAAATTATGGCTGACTTATTCGAAACTTACACGCCAA
CGGAGCGTCATTCTTCTTTATCTGTATTTATATACATGTGGCCCGAGGGTTATACTACGGATCTTATATTTATAAAGAG
ACCTGAAATATTGGAGTCGTACTTCTCCTGTTAGTTATAATAACTGCCTTTGTCGGGTATGTACTTCCATGGGGCCAGA
TATCCTTTTGAGGCGCTACAGTGATTACGAACCTATTATCAGCAGTCCCGTATATGGGAAATACACTTGTCCAATGAAT
CTGAGGGGGCTTTTCAGTTGATAATGCAACCCTAACCCGATTCTTCGCATTCCACTTTCTACTGCCATTCATCGTTGCC
GCCGCAACCCTTCTTCACCTATTATTTTTACACGAAACAGGATCGAACAACCCAGCCGGATTAAACTCCGACGCCGATA
AAATTTCATTTCACCCATACTTCTCATACAAAGACCTACTTGGTTTCGTATTAATACTACTAGCACTCACATCACTGGC
ATTATTTTCCCCAAACCTGTTAGGAGACCCAGACAATTTCACACCCGCCAACCCCATGGTTACCCCGCCACACATTAAG
CCAGAATGATACTTCCTATTTGCCTACGCCATCTTACGTTCCATCCCAAATAAATTAGGAGGTGTTCTTGCACTATTAT
TCTCAATCTTGGTTTTAATAGTAGTTCCAATTCTACACACCTCAAAACAACGAGGACTTACATTCCGCCCGCTCACTCA
GTTCTTATTTTGAACCCTAGTAGCAGACATATTAATTCTAACATGAATTGGAGGAATACCTGTAGAACACCCATATATT
ATCATCGGCCAAATTGCAT
>Hap_31 
TTTGGGTCTTTACTAGGATTATGTCTAATTGCACAGATCCTAACAGGACTCTTCCTGGCCATGCACTACACCTCAGACA
TCTCAACCGCATTCTCATCTGTGGCCCACATCTGCCGAGATGTAAATTATGGCTGACTTATTCGAAACTTACACGCCAA
CGGAGCGTCATTCTTCTTTATCTGTATTTATATACATGTGGCCCGAGGGTTATACTACGGATCTTATATTTATAAAGAG
ACCTGAAATATTGGAGTCGTACTTCTCCTGTTAGTTATAATAACTGCCTTTGTCGGGTATGTACTTCCATGGGGCCAGA
TATCCTTTTGAGGCGCTACAGTGATTACGAACCTATTATCAGCAGTCCCGTATATGGGAAATACACTTGTCCAATGAAT
CTGAGGGGGCTTTTCAGTTGATAATGCAACCCTAACCCGATTCTTCGCATTCCACTTTCTACTGCCGTTCATCGTTGCC
GCCGCAACCCTTCTTCACCTATTATTTTTACACGAAACAGGATCGAACAACCCAGCCGGATTAAACTCCGACGCCGATA
AAATTTCATTTCACCCATACTTCTCATACAAAGACCTACTTGGTTTCGTATTAATACTACTAGCACTCACATCACTGGC
ATTATTTTCCCCAAACCTGTTAGGAGACCCAGACAATTTCACACCCGCCAACCCCATGGTTACCCCACCGCACATTAAG
CCAGAATGATACTTCCTATTTGCCTACGCCATCTTACGTTCCATCCCAAATAAATTAGGAGGTGTTCTTGCACTATTAT
TCTCAATCTTGGTTTTAATAGTAGTTCCAATTCTACACACCTCAAAACAACGAGGACTTACATTCCGCCCGCTCACTCA
GTTCTTATTTTGAACCCTAGTAGCAGACATATTAATTCTAACATGAATTGGAGGAATACCTGTAGAACACCCATATATT
ATCATCGGCCAAATTGCAT
>Hap_32 
TTTGGGTCTTTACTAGGATTATGTCTAATTGCACAGATCCTAACAGGACTCTTCCTGGCCATGCACTACACCTCAGACA
TCTCAACCGCATTCTCATCTGTGGCCCACATCTGCCGAGATGTAAATTATGGCTGACTTATTCGAAACTTACACGCCAA
CGGAGCGTCATTCTTCTTTATCTGTATTTATATACATGTGGCCCGAGGGTTATACTACGGATCTTATATTTATAAAGAG
ACCTGAAATATTGGAGTCGTACTTCTCCTGTTAGTTATAATAACTGCCTTTGTCGGGTATGTACTTCCATGGGGCCAGA
TATCCTTTTGAGGCGCTACAGTGATTACGAACCTATTATCAGCAGTCCCGTATATGGGAAATACACTTGTCCAATGAAT
CTGAGGGGGCTTTTCAGTTGATAATGCAACCCTAACCCGATTCTTCGCATTCCACTTTCTACTGCCATTCATCGTTGCC
GCCGCAACCCTTCTTCACCTATTATTTTTACACGAAACAGGATCGAACAACCCAGCCGGATTAAACTCCGACGCCGATA
AAATTTCATTTCACCCATACTTCTCATACAAAGACCTACTTGGTTTCGTATTAATACTACTAGCACTCACATCACTGGC
ATTATTTTCCCCAAACCTGTTAGGAGACCCAGACAATTTCACACCCGCCAACCCCATGGCTACCCCGCCACACATTAAG
CCAGAATGATACTTCCTATTTGCCTACGCCATCTTACGTTCCATCCCAAATAAATTAGGAGGTGTTCTTGCACTATTAT
TCTCAATCTTGGTTTTAATAGTAGTTCCAATTCTACACACCTCAAAACAACGAGGACTTACATTCCGCCCGCTCACTCA
GTTCTTATTTTGAACCCTAGTAGCAGACATATTAATTCTAACATGAATTGGAGGAATACCTGTAGAACACCCATATATT
ATCATCGGCCAAATTGCAT
>Hap_33 
TTTGGGTCTTTACTAGGATTATGTCTAATTGCACAGATCCTAACAGGACTCTTCCTGGCCATGCACTACACCTCAGACA
TCTCAACCGCATTCTCATCTGTGGCCCACATCTGCCGAGATGTAAATTATGGCTGACTTATTCGAAACTTACACGCCAA
CGGAGCGTCATTCTTCTTTATCTGTATTTATATACACGTGGCCCGAGGGTTATACTACGGATCTTATATTTATAAAGAG
ACCTGAAATATTGGAGTCGTACTTCTCCTGTTAGTTATAATAACTGCCTTTGTCGGGTATGTACTTCCATGGGGCCAGA
TATCCTTTTGAGGCGCTACAGTGATTACGAACCTATTATCAGCAGTCCCGTATATGGGAAATACACTTGTCCAATGAAT
CTGAGGGGGCTTTTCAGTTGATAATGCAACCCTAACCCGATTCTTCGCATTCCACTTTCTATTACCATTCATCGTTGCC
GCCGCAACCCTTCTTCACCTATTATTTTTACACGAAACAGGATCAAACAACCCAGCCGGATTAAACTCCGACGCCGATA
AAATTTCATTTCACCCATACTTCTCATACAAAGACCTACTTGGTTTCGTATTAATACTACTAGCACTCACATCACTGGC
ATTATTTTCCCCAAACCTGCTAGGAGACCCAGACAATTTCACACCCGCCAACCCCATGGTTACCCCGCCACACATTAAG
CCAGAATGATATTTCCTATTTGCCTACGCCATCTTACGTTCCATCCCAAATAAATTAGGAGGTGTTCTTGCACTATTAT
TCTCAATCTTGGTTTTAATAGTAGTTCCAATTCTACACACCTCAAAACAACGAGGACTTACATTCCGCCCGCTCACTCA
GTTCTTATTTTGAACCCTAGTAGCAGACATATTAATTCTAACATGAATTGGAGGAATACCTGTAGAACACCCATATATT
ATCATCGGCCAAATTGCAT
>Hap_34  
TTTGGGTCTTTACTAGGATTATGTCTAATTGCACAGATCCTAACAGGACTCTTCCTGGCCATGCACTACACCTCAGACA
TCTCAACCGCATTCTCATCTGTGGCCCACATCTGCCGAGATGTAAATTATGGCTGACTTATCCGAAACTTACACGCCAA
CGGAGCGTCATTCTTCTTTATCTGTATTTATATACATGTGGCCCGAGGGTTATACTACGGATCTTATATTTATAAAGAG
ACCTGAAATATTGGAGTCGTACTTCTCCTGTTAGTTATAATAACTGCCTTTGTCGGGTATGTACTTCCATGGGGCCAGA
TATCCTTTTGAGGCGCTACAGTGATTACGAACCTATTATCAGCAGTCCCGTATATGGGAAATACACTTGTCCAATGAAT
CTGAGGGGGCTTTTCAGTTGATAATGCAACCCTAACCCGATTCTTCGCATTCCACTTTCTACTGCCATTCATCGTTGCC
GCCGCAACCCTTCTTCACCTATTATTTTTACACGAAACAGGATCGAACAACCCAGCCGGATTAAACTCCGACGCCGATA
AAATTTCATTTCACCCATACTTCTCATACAAAGACCTACTTGGTTTCGTATTAATACTACTAGCACTCACATCACTGGC
ATTATTTTCCCCAAACCTGTTAGGAGACCCAGACAATTTCACACCCGCCAACCCCATGGTTACCCCGCCGCACATTAAG
CCAGAATGATACTTCCTATTTGCCTACGCCATCTTACGTTCCATCCCAAATAAATTAGGAGGTGTTCTTGCACTATTAT
TCTCAATCTTGGTTTTAATAGTAGTTCCAATTCTACACACCTCAAAACAACGAGGACTTACATTCCGCCCGCTCACTCA
GTTCTTATTTTGAACCCTAGTAGCAGACATATTAATTCTAACATGAATTGGAGGAATACCTGTAGAACACCCATATATT
ATCATCGGCCAAATTGCAT
>Hap_35 
TTTGGGTCTTTACTAGGATTATGTCTAATTGCACAGATCCTAACAGGACTCTTCCTGGCCATGCACTACACCTCAGACA
TCTCAACCGCATTCTCATCTGTGGCCCACATCTGCCGAGATGTAAATTATGGCTGACTTATTCGAAACTTACACGCCAA
CGGAGCGTCATTCTTCTTTATCTGTATTTATATACATGTGGCCCGAGGGTTATACTACGGATCTTATATTTATAAAGAG
ACCTGAAATATTGGAGTCGTACTTCTCCTGTTAGTTATAATAACTGCCTTTGTCGGGTATGTACTTCCATGGGGCCAGA
TATCCTTTTGAGGCGCTACAGTGATTACAAACCTATTATCAGCAGTCCCGTATATGGGAAATACACTTGTCCAATGAAT
CTGAGGGGGCTTTTCAGTTGATAATGCAACCCTAACCCGATTCTTCGCATTCCACTTTCTACTGCCATTCATCGTTGCC
GCCGCAACCCTTCTTCACCTATTATTTTTACACGAAACAGGATCGAACAACCCAGCCGGATTAAACTCCGACGCCGATA
AAATTTCATTTCACCCATACTTCTCATACAAAGACCTACTTGGTTTCGTATTAATACTACTAGCACTCACATCACTGGC
ATTATTTTCCCCAAACCTGTTAGGAGACCCAGACAATTTCACACCCGCCAACCCCATGGTTACCCCGCCGCACATTAAG
CCAGAATGATACTTCCTATTTGCCTACGCCATCTTACGTTCCATCCCAAATAAATTAGGAGGTGTTCTTGCACTATTAT
TCTCAATCTTGGTTTTAATAGTAGTTCCAATTCTACACACCTCAAAACAACGAGGACTTACATTCCGCCCGCTCACTCA
GTTCTTATTTTGAACCCTAGTAGCAGACATATTAATTCTAACATGAATTGGAGGAATACCTGTAGAACACCCATATATT
ATCATCGGCCAAATTGCAT
>Hap_36 
TTTGGGTCTTTACTAGGATTGTGTCTAATTGCACAGATCCTAACAGGACTCTTCCTGGCCATGCACTACACCTCAGACA
TCTCAACCGCATTCTCATCTGTGGCCCACATCTGCCGAGATGTAAATTATGGCTGACTTATTCGAAACTTACACGCCAA
CGGAGCGTCATTCTTCTTTATCTGTATTTATATACATGTGGCCCGAGGGTTATACTACGGATCTTATATTTATAAAGAG
ACCTGAAATATTGGAGTCGTACTTCTCCTGTTAGTTATAATAACTGCCTTTGTCGGGTATGTACTTCCATGGGGCCAGA
TATCCTTTTGAGGCGCTACAGTGATTACGAACCTATTATCAGCAGTCCCGTATATGGGAAATACACTTGTCCAATGAAT
CTGAGGGGGCTTTTCAGTTGATAATGCAACCCTAACCCGATTCTTCGCATTCCACTTTCTACTGCCATTCATCGTTGCC
GCCGCAACCCTTCTTCACCTATTATTTTTACACGAAACAGGATCGAACAACCCAGCCGGATTAAACTCCGACGCCGATA
AAATTTCATTTCACCCATACTTCTCATACAAAGACCTACTTGGTTTCGTATTAATACTACTAGCACTCACATCACTGGC
ATTATTTTCCCCAAACCTGTTAGGAGACCCAGACAATTTCACACCCGCCAACCCCATGGTTACCCCGCCGCACATTAAG
CCAGAATGATACTTCCTATTTGCCTACGCCATCTTACGTTCCATCCCAAATAAATTAGGAGGTGTTCTTGCACTATTAT
TCTCAATCTTGGTTTTAATAGTAGTTCCAATTCTACACACCTCAAAACAACGAGGACTTACATTCCGCCCGCTCACTCA
GTTCTTATTTTGAACCCTAGTAGCAGACATATTAATTCTAACATGAATTGGAGGAATACCTGTAGAACACCCATATATT
ATCATCGGCCAAATTGCAT
>Hap_37  
TTTGGGTCTTTACTAGGATTATGTCTAATTGCACAGATCCTAACAGGACTCTTCCTGGCCATGCACTACACCTCAGACA
TCTCAACCGCATTCTCATCTGTGGCCCACATCTGCCGAGATGTAAATTATGGCTGACTTATTCGAAACTTACACGCCAA
CGGAGCGTCATTCTTCTTTATCTGTATTTATATACATGTGGCCCGAGGGTTATACTACGGATCTTATATTTATAAAGAG
ACCTGAAATATTGGAGTCGTACTTCTCCTGTTAGTTATAATAACCGCCTTTGTCGGGTATGTACTTCCATGGGGCCAGA
TATCCTTTTGAGGCGCTACAGTGATTACGAACCTATTATCAGCAGTCCCGTATATGGGAAATACACTTGTCCAATGAAT
CTGAGGGAGCTTTTCAGTTGATAATGCAACCCTAACCCGATTCTTCGCATTCCACTTTCTACTACCATTCATCGTTGCC
GCCGCAACCCTTCTTCACCTATTATTTTTACACGAAACAGGATCGAACAACCCAGCCGGATTAAACTCCGACGCCGATA
AAATTTCATTTCACCCATACTTCTCATACAAAGACCTACTTGGTTTCGTATTAATACTACTAGCACTCACATCACTGGC
ATTATTTTCCCCAAACCTGTTAGGAGACCCAGACAATTTCACACCCGCCAACCCCATGGTTACCCCGCCGCACATTAAA
CCAGAATGATACTTCCTATTTGCCTACGCCATCTTACGTTCCATCCCAAATAAATTAGGAGGTGTTCTTGCACTATTAT
TCTCAATCTTGGTTTTAATAGTAGTTCCAATTCTACACACCTCAAAACAACGAGGACTTACATTCCGCCCGCTCACTCA
GTTCTTATTTTGAACCCTAGTAGCAGATATATTAATTCTAACATGAATTGGAGGAATACCTGTAGAACACCCATATATT
ATCATCGGCCAAATTGCAT
